# Supplementary material for: License plate recognition methodology in complex scenarios based on CSCM-YOLOv8 and CSM-LPRNet
Source: PLoS One. 2026 Jan 2;21(1):e0339649. doi: 10.1371/journal.pone.0339649 (PMC12758793; doi:10.1371/journal.pone.0339649)
Supplement: S1 Data — (ZIP) [file pone.0339649.s001.zip]

Archive with 932 entries (885 files):
- S1 Data/
- S1 Data/.pytest_cache/
- S1 Data/.pytest_cache/.gitignore
- S1 Data/.pytest_cache/CACHEDIR.TAG
- S1 Data/.pytest_cache/README.md
- S1 Data/.pytest_cache/v/
- S1 Data/.pytest_cache/v/cache/
- S1 Data/.pytest_cache/v/cache/lastfailed
- S1 Data/.pytest_cache/v/cache/nodeids
- S1 Data/.pytest_cache/v/cache/stepwise
- S1 Data/dect.py
- S1 Data/kkkk.jpg
- S1 Data/liang.jpg
- S1 Data/load_data.py
- S1 Data/model/
- S1 Data/model/LPRNet.py
- S1 Data/model/__init__.py
- S1 Data/model/__pycache__/
- S1 Data/model/__pycache__/LPRNet.cpython-311.pyc
- S1 Data/model/__pycache__/LPRNet.cpython-39.pyc
- S1 Data/model/__pycache__/__init__.cpython-311.pyc
- S1 Data/model/__pycache__/__init__.cpython-39.pyc
- S1 Data/NotoSansCJK-Regular.ttc
- S1 Data/test_LPRNet.py
- S1 Data/train/
- S1 Data/train/皖A051N0.jpg
- S1 Data/train/皖A05279.jpg
- S1 Data/train/皖A059C5.jpg
- S1 Data/train/皖A095Q1.jpg
- S1 Data/train/皖A10784.jpg
- S1 Data/train/皖A11885.jpg
- S1 Data/train/皖A139X8.jpg
- S1 Data/train/皖A15104.jpg
- S1 Data/train/皖A151P8.jpg
- S1 Data/train/皖A155X1.jpg
- S1 Data/train/皖A15904.jpg
- S1 Data/train/皖A160R9.jpg
- S1 Data/train/皖A16552.jpg
- S1 Data/train/皖A18145.jpg
- S1 Data/train/皖A210N2.jpg
- S1 Data/train/皖A21158.jpg
- S1 Data/train/皖A225J1.jpg
- S1 Data/train/皖A225L0.jpg
- S1 Data/train/皖A226K3.jpg
- S1 Data/train/皖A22U82.jpg
- S1 Data/train/皖A22Y13.jpg
- S1 Data/train/皖A23V61.jpg
- S1 Data/train/皖A25575.jpg
- S1 Data/train/皖A25654.jpg
- S1 Data/train/皖A256R2.jpg
- S1 Data/train/皖A267A8.jpg
- S1 Data/train/皖A27E73.jpg
- S1 Data/train/皖A27J48.jpg
- S1 Data/train/皖A27Z25.jpg
- S1 Data/train/皖A288J3.jpg
- S1 Data/train/皖A28S79.jpg
- S1 Data/train/皖A295E1.jpg
- S1 Data/train/皖A295G6.jpg
- S1 Data/train/皖A296L3.jpg
- S1 Data/train/皖A29C52.jpg
- S1 Data/train/皖A29R72.jpg
- S1 Data/train/皖A30B03.jpg
- S1 Data/train/皖A30F03.jpg
- S1 Data/train/皖A30J56.jpg
- S1 Data/train/皖A32C32.jpg
- S1 Data/train/皖A32Q72.jpg
- S1 Data/train/皖A33673.jpg
- S1 Data/train/皖A339Q9.jpg
- S1 Data/train/皖A33Q56.jpg
- S1 Data/train/皖A33Y37.jpg
- S1 Data/train/皖A34V88.jpg
- S1 Data/train/皖A373H7.jpg
- S1 Data/train/皖A383N7.jpg
- S1 Data/train/皖A390X1.jpg
- S1 Data/train/皖A393H5.jpg
- S1 Data/train/皖A39993.jpg
- S1 Data/train/皖A40035.jpg
- S1 Data/train/皖A40765.jpg
- S1 Data/train/皖A41E23.jpg
- S1 Data/train/皖A42154.jpg
- S1 Data/train/皖A43877.jpg
- S1 Data/train/皖A43L76.jpg
- S1 Data/train/皖A44241.jpg
- S1 Data/train/皖A45G33.jpg
- S1 Data/train/皖A46E18.jpg
- S1 Data/train/皖A46X66.jpg
- S1 Data/train/皖A479T8.jpg
- S1 Data/train/皖A49P06.jpg
- S1 Data/train/皖A500R6.jpg
- S1 Data/train/皖A506T7.jpg
- S1 Data/train/皖A508X8.jpg
- S1 Data/train/皖A512T3.jpg
- S1 Data/train/皖A522T5.jpg
- S1 Data/train/皖A522W6.jpg
- S1 Data/train/皖A526G9.jpg
- S1 Data/train/皖A52K60.jpg
- S1 Data/train/皖A531J3.jpg
- S1 Data/train/皖A536K3.jpg
- S1 Data/train/皖A53D57.jpg
- S1 Data/train/皖A53N00.jpg
- S1 Data/train/皖A551B0.jpg
- S1 Data/train/皖A55756.jpg
- S1 Data/train/皖A55A25.jpg
- S1 Data/train/皖A55Q00.jpg
- S1 Data/train/皖A56384.jpg
- S1 Data/train/皖A56Z37.jpg
- S1 Data/train/皖A57Q80.jpg
- S1 Data/train/皖A584P4.jpg
- S1 Data/train/皖A586H7.jpg
- S1 Data/train/皖A587S9.jpg
- S1 Data/train/皖A590W8.jpg
- S1 Data/train/皖A596C7.jpg
- S1 Data/train/皖A59D31.jpg
- S1 Data/train/皖A625X0.jpg
- S1 Data/train/皖A62R17.jpg
- S1 Data/train/皖A63244.jpg
- S1 Data/train/皖A65154.jpg
- S1 Data/train/皖A67L10.jpg
- S1 Data/train/皖A686L3.jpg
- S1 Data/train/皖A69858.jpg
- S1 Data/train/皖A71920.jpg
- S1 Data/train/皖A71H99.jpg
- S1 Data/train/皖A72G21.jpg
- S1 Data/train/皖A72P33.jpg
- S1 Data/train/皖A753V2.jpg
- S1 Data/train/皖A75524.jpg
- S1 Data/train/皖A75556.jpg
- S1 Data/train/皖A76737.jpg
- S1 Data/train/皖A76Q38.jpg
- S1 Data/train/皖A76Q62.jpg
- S1 Data/train/皖A772A1.jpg
- S1 Data/train/皖A777Y1.jpg
- S1 Data/train/皖A779H7.jpg
- S1 Data/train/皖A77Q40.jpg
- S1 Data/train/皖A77S66.jpg
- S1 Data/train/皖A77Z41.jpg
- S1 Data/train/皖A782U2.jpg
- S1 Data/train/皖A786J2.jpg
- S1 Data/train/皖A78J81.jpg
- S1 Data/train/皖A78X13.jpg
- S1 Data/train/皖A796G8.jpg
- S1 Data/train/皖A79Y11.jpg
- S1 Data/train/皖A808L2.jpg
- S1 Data/train/皖A818D8.jpg
- S1 Data/train/皖A81G01.jpg
- S1 Data/train/皖A82023.jpg
- S1 Data/train/皖A82Z60.jpg
- S1 Data/train/皖A84A12.jpg
- S1 Data/train/皖A84H99.jpg
- S1 Data/train/皖A84V80.jpg
- S1 Data/train/皖A85370.jpg
- S1 Data/train/皖A85H73.jpg
- S1 Data/train/皖A85Y58.jpg
- S1 Data/train/皖A860E6.jpg
- S1 Data/train/皖A86C88.jpg
- S1 Data/train/皖A870S8.jpg
- S1 Data/train/皖A878R3.jpg
- S1 Data/train/皖A87BB7.jpg
- S1 Data/train/皖A884B0.jpg
- S1 Data/train/皖A88G02.jpg
- S1 Data/train/皖A88G40.jpg
- S1 Data/train/皖A88J99.jpg
- S1 Data/train/皖A88T24.jpg
- S1 Data/train/皖A906G2.jpg
- S1 Data/train/皖A908W0.jpg
- S1 Data/train/皖A918P5.jpg
- S1 Data/train/皖A91Y91.jpg
- S1 Data/train/皖A92888.jpg
- S1 Data/train/皖A933V2.jpg
- S1 Data/train/皖A93AC6.jpg
- S1 Data/train/皖A95C01.jpg
- S1 Data/train/皖A95T71.jpg
- S1 Data/train/皖A96H66.jpg
- S1 Data/train/皖A96N71.jpg
- S1 Data/train/皖A976R2.jpg
- S1 Data/train/皖A996V0.jpg
- S1 Data/train/皖A99788.jpg
- S1 Data/train/皖A99804.jpg
- S1 Data/train/皖AA017Y.jpg
- S1 Data/train/皖AA097V.jpg
- S1 Data/train/皖AA1R81.jpg
- S1 Data/train/皖AA296M.jpg
- S1 Data/train/皖AA379A.jpg
- S1 Data/train/皖AA3Z73.jpg
- S1 Data/train/皖AA4755.jpg
- S1 Data/train/皖AA4790.jpg
- S1 Data/train/皖AA5360.jpg
- S1 Data/train/皖AA603W.jpg
- S1 Data/train/皖AA662G.jpg
- S1 Data/train/皖AA7117.jpg
- S1 Data/train/皖AA7P77.jpg
- S1 Data/train/皖AA838H.jpg
- S1 Data/train/皖AA892A.jpg
- S1 Data/train/皖AA8E88.jpg
- S1 Data/train/皖AA8M90.jpg
- S1 Data/train/皖AA949M.jpg
- S1 Data/train/皖AA9Z96.jpg
- S1 Data/train/皖AAD090.jpg
- S1 Data/train/皖AAD898.jpg
- S1 Data/train/皖AAE500.jpg
- S1 Data/train/皖AAE630.jpg
- S1 Data/train/皖AAE739.jpg
- S1 Data/train/皖AAS656.jpg
- S1 Data/train/皖AAU587.jpg
- S1 Data/train/皖AAV358.jpg
- S1 Data/train/皖AAY020.jpg
- S1 Data/train/皖AAZ906.jpg
- S1 Data/train/皖AB003S.jpg
- S1 Data/train/皖AB0589.jpg
- S1 Data/train/皖AB113D.jpg
- S1 Data/train/皖AB146Y.jpg
- S1 Data/train/皖AB166M.jpg
- S1 Data/train/皖AB1C35.jpg
- S1 Data/train/皖AB287L.jpg
- S1 Data/train/皖AB2A88.jpg
- S1 Data/train/皖AB361J.jpg
- S1 Data/train/皖AB3U58.jpg
- S1 Data/train/皖AB4155.jpg
- S1 Data/train/皖AB6M85.jpg
- S1 Data/train/皖AB7182.jpg
- S1 Data/train/皖AB766W.jpg
- S1 Data/train/皖AB7E78.jpg
- S1 Data/train/皖AB8778.jpg
- S1 Data/train/皖AB88B8.jpg
- S1 Data/train/皖AB921S.jpg
- S1 Data/train/皖AB9B89.jpg
- S1 Data/train/皖ABA053.jpg
- S1 Data/train/皖ABA749.jpg
- S1 Data/train/皖ABB313.jpg
- S1 Data/train/皖ABC824.jpg
- S1 Data/train/皖ABH733.jpg
- S1 Data/train/皖ABT787.jpg
- S1 Data/train/皖ABX168.jpg
- S1 Data/train/皖ABX663.jpg
- S1 Data/train/皖AC037T.jpg
- S1 Data/train/皖AC1014.jpg
- S1 Data/train/皖AC129B.jpg
- S1 Data/train/皖AC156M.jpg
- S1 Data/train/皖AC161T.jpg
- S1 Data/train/皖AC1758.jpg
- S1 Data/train/皖AC1934.jpg
- S1 Data/train/皖AC1H02.jpg
- S1 Data/train/皖AC412Y.jpg
- S1 Data/train/皖AC4933.jpg
- S1 Data/train/皖AC554W.jpg
- S1 Data/train/皖AC585P.jpg
- S1 Data/train/皖AC593F.jpg
- S1 Data/train/皖AC622U.jpg
- S1 Data/train/皖AC696X.jpg
- S1 Data/train/皖AC6R92.jpg
- S1 Data/train/皖AC705T.jpg
- S1 Data/train/皖AC828S.jpg
- S1 Data/train/皖AC8720.jpg
- S1 Data/train/皖AC8H11.jpg
- S1 Data/train/皖AC8J48.jpg
- S1 Data/train/皖AC9165.jpg
- S1 Data/train/皖AC9J19.jpg
- S1 Data/train/皖ACA352.jpg
- S1 Data/train/皖ACC220.jpg
- S1 Data/train/皖ACC998.jpg
- S1 Data/train/皖ACD429.jpg
- S1 Data/train/皖ACD775.jpg
- S1 Data/train/皖ACE543.jpg
- S1 Data/train/皖ACJ779.jpg
- S1 Data/train/皖ACL514.jpg
- S1 Data/train/皖ACY726.jpg
- S1 Data/train/皖AD028K.jpg
- S1 Data/train/皖AD0D89.jpg
- S1 Data/train/皖AD102N.jpg
- S1 Data/train/皖AD168D.jpg
- S1 Data/train/皖AD1B19.jpg
- S1 Data/train/皖AD1F70.jpg
- S1 Data/train/皖AD1Y25.jpg
- S1 Data/train/皖AD2Y34.jpg
- S1 Data/train/皖AD563A.jpg
- S1 Data/train/皖AD566M.jpg
- S1 Data/train/皖AD5876.jpg
- S1 Data/train/皖AD5K77.jpg
- S1 Data/train/皖AD673W.jpg
- S1 Data/train/皖AD702S.jpg
- S1 Data/train/皖AD713H.jpg
- S1 Data/train/皖AD782B.jpg
- S1 Data/train/皖AD9G33.jpg
- S1 Data/train/皖AD9L71.jpg
- S1 Data/train/皖ADA772.jpg
- S1 Data/train/皖ADB207.jpg
- S1 Data/train/皖ADE178.jpg
- S1 Data/train/皖ADE783.jpg
- S1 Data/train/皖ADF654.jpg
- S1 Data/train/皖ADF829.jpg
- S1 Data/train/皖ADH644.jpg
- S1 Data/train/皖ADT338.jpg
- S1 Data/train/皖ADU223.jpg
- S1 Data/train/皖ADU427.jpg
- S1 Data/train/皖ADX089.jpg
- S1 Data/train/皖AE035E.jpg
- S1 Data/train/皖AE1Z11.jpg
- S1 Data/train/皖AE2027.jpg
- S1 Data/train/皖AE2471.jpg
- S1 Data/train/皖AE877C.jpg
[truncated: 632 more entries]
