# Supplementary material for: License plate recognition methodology in complex scenarios based on CSCM-YOLOv8 and CSM-LPRNet
Source: PLoS One. 2026 Jan 2;21(1):e0339649. doi: 10.1371/journal.pone.0339649 (PMC12758793; doi:10.1371/journal.pone.0339649)
Supplement: S1 Data — (ZIP) [file pone.0339649.s001.zip › S1 Data/.pytest_cache/v/cache/lastfailed]

{
  "test_LPRNet.py::test": true,
  "test_LPRNet.py::test1": true,
  "test_LPRNet.py::test_1": true
}
