# Supplementary material for: License plate recognition methodology in complex scenarios based on CSCM-YOLOv8 and CSM-LPRNet
Source: PLoS One. 2026 Jan 2;21(1):e0339649. doi: 10.1371/journal.pone.0339649 (PMC12758793; doi:10.1371/journal.pone.0339649)
Supplement: S1 Data — (ZIP) [file pone.0339649.s001.zip › S1 Data/dect.py]

# import torch
# import cv2
# import numpy as np
# from model.LPRNet import build_lprnet
# from data.load_data import CHARS
#
# # Disable cuDNN to avoid potential compatibility issues
# torch.backends.cudnn.enabled = False
#
#
# # 图片预处理
# # Image preprocessing function
# def transform(img):
#     img = img.astype('float32')
#     img -= 127.5
#     img *= 0.0078125
#     img = np.transpose(img, (2, 0, 1))
#     return img
# # 导入一张图片
# img=cv2.imread(r"D:\lprnet\LPRNet_Pytorch-master\LPRNet_Pytorch-master\3.jpg")
# img=cv2.resize(img,(94,24))
# im=transform(img)
# im=im[np.newaxis,:]
# ims=torch.Tensor(im)
# # 加载网络
# lprnet=build_lprnet(lpr_max_len=8,phase=True,class_num=68,dropout_rate=0.5)
# device=torch.device("cuda:0" if torch.cuda.is_available()else "cpu")
# lprnet.to(device)
# print("SUCessful to build network")
# lprnet.load_state_dict(torch.load(r"D:\lprnet\LPRNet_Pytorch-master\LPRNet_Pytorch-master\weights\Final_LPRNet_model.pth"))
# print("load pretrained model sucessful")
# # 预测图片
# prebs=lprnet(ims.to(device))
# prebs=prebs.cpu().detach().numpy()
# preb_labels=list()
# for i in range(prebs.shape[0]):
#     preb=prebs[i,:,:]
#     preb_lable=list()
#     for j in range(preb.shape[1]):
#         preb_lable.append(np.argmax(preb[:,j],axis=0))
#     no_repeat_blank_label=list()
#     pre_c=preb_lable[0]
#     if pre_c!=len(CHARS)-1:
#         no_repeat_blank_label.append(pre_c)
#     for c in preb_lable:
#         if(pre_c==c) or (c==len(CHARS)-1):
#             if c==len(CHARS)-1:
#                 pre_c=c
#             continue
#         no_repeat_blank_label.append(c)
#         pre_c=c
#     preb_labels.append(no_repeat_blank_label)
# plat=np.array(preb_labels)
# a=list()
# for i in range(0,plat.shape[1]):
#     b=CHARS[plat[0][i]]
#     a.append(b)
# print(a)
import torch
import cv2
import numpy as np
from model.LPRNet import build_lprnet
from data.load_data import CHARS


# Image preprocessing function
def transform(img):
    img = img.astype('float32')
    img -= 127.5
    img *= 0.0078125  # 相当于除以128
    img = np.transpose(img, (2, 0, 1))  # 将图像维度转为 (C, H, W)
    return img


# Decode the prediction to get the license plate text
def decode_prediction(prebs):
    preb_labels = []
    for i in range(prebs.shape[0]):
        preb = prebs[i, :, :]
        preb_label = []
        for j in range(preb.shape[1]):
            preb_label.append(np.argmax(preb[:, j], axis=0))

        # 去重并去掉空白字符
        no_repeat_blank_label = []
        pre_c = preb_label[0]
        if pre_c != len(CHARS) - 1:  # 如果不是空白字符，加入
            no_repeat_blank_label.append(pre_c)

        for c in preb_label:
            if (pre_c == c) or (c == len(CHARS) - 1):  # 跳过重复字符或空白字符
                pre_c = c
                continue
            no_repeat_blank_label.append(c)
            pre_c = c
        preb_labels.append(no_repeat_blank_label)

    # 将标签映射回字符
    plate = ''.join([CHARS[label] for label in preb_labels[0]])
    return plate


# 主推理流程
def main(image_path, model_path):
    # 导入并处理图片
    img = cv2.imread(image_path)
    img = cv2.resize(img, (94, 24))  # 将图片大小调整为 94x24
    im = transform(img)
    im = im[np.newaxis, :]  # 增加 batch 维度
    ims = torch.Tensor(im)

    # 加载网络
    lprnet = build_lprnet(lpr_max_len=8, phase=True, class_num=len(CHARS), dropout_rate=0.5)
    device = torch.device("cuda:0" if torch.cuda.is_available() else "cpu")
    lprnet.to(device)
    print("SUCessful to build network")

    # 加载预训练模型权重
    lprnet.load_state_dict(torch.load(model_path))
    print("load pretrained model successful")

    # 推理
    with torch.no_grad():  # 禁用梯度计算
        lprnet.eval()  # 设置模型为评估模式
        prebs = lprnet(ims.to(device))  # 推理
        prebs = prebs.cpu().detach().numpy()  # 将结果转换为 numpy 格式

    # 解码车牌号
    plate = decode_prediction(prebs)

    # 输出车牌号
    print(f"识别出的车牌号：{plate}")


if __name__ == "__main__":
    # 运行程序
    image_path = r"D:\lprnet\LPRNet_Pytorch-master\LPRNet_Pytorch-master\3.jpg"
    model_path = r"D:\lprnet\LPRNet_Pytorch-master\LPRNet_Pytorch-master\weights\Final_LPRNet_model.pth"

    main(image_path, model_path)
