# Supplementary material for: License plate recognition methodology in complex scenarios based on CSCM-YOLOv8 and CSM-LPRNet
Source: PLoS One. 2026 Jan 2;21(1):e0339649. doi: 10.1371/journal.pone.0339649 (PMC12758793; doi:10.1371/journal.pone.0339649)
Supplement: S1 Data — (ZIP) [file pone.0339649.s001.zip › S1 Data/model/LPRNet.py]

# import torch.nn as nn
# import torch
#
# #通道注意力机制
# class SEBlock(nn.Module):
#     def __init__(self,ch_in,reduction=16):
#         super(SEBlock,self).__init__()
#         self.avg_pool=nn.AdaptiveAvgPool2d(1)  # 自适应平均池化，输出大小为1*1
#         self.fc=nn.Sequential(
#             nn.Linear(ch_in,ch_in//reduction,bias=False), # 全连接层，减少通道数
#             nn.ReLU(inplace=True),  # ReLU激活
#             nn.Linear(ch_in//reduction,ch_in,bias=False), # 全连接层，恢复通道数
#             nn.Sigmoid()   # Sigmoid激活，用于生成通道注意力
#         )
#     def forward(self,x):
#         b,c,_,_=x.size()  #获取输入的批量大小和通道数
#         y=self.avg_pool(x).view(b,c) # 平均池化并展平
#         y=self.fc(y).view(b,c,1,1)  # 全连接层处理并恢复形状
#         return x*y.expand_as(x)  # 将输入和注意力相乘
# class small_basic_block(nn.Module):   # 由四个卷积层和一个特征输出层组成
#     def __init__(self, ch_in, ch_out):
#         super(small_basic_block, self).__init__()
#         self.block = nn.Sequential(    #
#             nn.Conv2d(ch_in, ch_out // 4, kernel_size=1),    # 1*1卷积，减少通道数
#             nn.BatchNorm2d(ch_out//4),
#             nn.ReLU(),
#             nn.Conv2d(ch_out // 4, ch_out // 4, kernel_size=(3, 1), padding=(1, 0)),  # 3*1卷积  提取水平方向上的特征
#             nn.BatchNorm2d(ch_out//4),
#             nn.ReLU(),
#             nn.Conv2d(ch_out // 4, ch_out // 4, kernel_size=(1, 3), padding=(0, 1)),  # 1*3卷积  提取垂直方向的特征
#             nn.BatchNorm2d(ch_out//4),
#             nn.ReLU(),    # 引入非线性，提高模型的表达能力
#             nn.Conv2d(ch_out // 4, ch_out, kernel_size=1),  # 1*1卷积，恢复通道数与输入尺寸匹配
#             nn.BatchNorm2d(ch_out),
#             nn.ReLU(),
#         )
#         self.additional_conv=nn.Sequential(
#             nn.Conv2d(ch_out,ch_out,kernel_size=(3,1),padding=(1,0)),
#             nn.BatchNorm2d(ch_out),
#             nn.ReLU(),
#             nn.Conv2d(ch_out,ch_out,kernel_size=(1,3),padding=(0,1)),
#             nn.BatchNorm2d(ch_out),
#             nn.ReLU(),
#         )
#         self.se = SEBlock(ch_out)  # 通道注意力机制  动态调整通道权重，提高特征选择能力
#
#     def forward(self,x):
#         x=self.block(x)   # 卷积块前向传播
#         x=self.additional_conv(x) # 新增卷积层前向传播
#         x=self.se(x)     # 应用通道注意力
#         return x
# class LPRNet(nn.Module):
#     def __init__(self, lpr_max_len, phase, class_num, dropout_rate):
#         super(LPRNet, self).__init__()
#         self.phase = phase    # 保存阶段信息
#         self.lpr_max_len = lpr_max_len    # 保存最大长度
#         self.class_num = class_num  # 保存类别数
#         self.backbone = nn.Sequential(         # 定义主干网络  3个卷积层和3个小基本块
#             nn.Conv2d(in_channels=3, out_channels=64, kernel_size=3, stride=1),  # 0 3*3卷积，通道为64  初步提取输入图像的特征
#             nn.BatchNorm2d(num_features=64),    # 批量归一化通道数为64  加速训练，稳定训练过程
#             nn.ReLU(),  # 2   ReLU激活函数 引入非线性，提高模型的表达能力
#             nn.MaxPool3d(kernel_size=(1, 3, 3), stride=(1, 1, 1)),  # 3*3最大池化，步幅为1
#             # nn.MaxPool2d(kernel_size=3,stride=1),
#             small_basic_block(ch_in=64, ch_out=128),    # *** 4 ***
#             nn.BatchNorm2d(num_features=128),      # 批量归一化
#             nn.ReLU(),  # 6
#             nn.MaxPool3d(kernel_size=(1, 3, 3), stride=(2, 1, 2)),   # 3*3最大池化，步幅为1。 减少特征图尺寸，提取主要特征
#             #nn.MaxPool2d(kernel_size=(3,3),stride=(2,1)),
#             small_basic_block(ch_in=64, ch_out=256),   # 8    提取和增强特征
#             #small_basic_block(ch_in=128,ch_out=256),
#             nn.BatchNorm2d(num_features=256),
#             nn.ReLU(),  # 10
#             small_basic_block(ch_in=256, ch_out=256),   # *** 11 ***
#             nn.BatchNorm2d(num_features=256),   # 12
#             nn.ReLU(),
#             nn.MaxPool3d(kernel_size=(1, 3, 3), stride=(4, 1, 2)),  # 14
#             # nn.MaxPool2d(kernel_size=3,stride=4),
#             nn.Dropout(dropout_rate),        # 防止过拟合
#             nn.Conv2d(in_channels=64, out_channels=256, kernel_size=(1, 4), stride=1),  # 16
#             #nn.Conv2d(in_channels=256,out_channels=256,kernel_size=(1,4),stride=1),
#             nn.BatchNorm2d(num_features=256),
#             nn.ReLU(),  # 18
#             nn.Dropout(dropout_rate),
#             nn.Conv2d(in_channels=256, out_channels=class_num, kernel_size=(13, 1), stride=1), # 20
#             nn.BatchNorm2d(num_features=class_num),
#             nn.ReLU(),  # *** 22 ***
#         )
#         self.container = nn.Sequential(         # 将连接后的特征通过容器模块 。进一步处理聚合的特征
#             nn.Conv2d(in_channels=448+self.class_num, out_channels=self.class_num, kernel_size=(1, 1), stride=(1, 1)),
#             # nn.BatchNorm2d(num_features=self.class_num),
#             # nn.ReLU(),
#             # nn.Conv2d(in_channels=self.class_num, out_channels=self.lpr_max_len+1, kernel_size=3, stride=2),
#             # nn.ReLU(),
#         )
#     def forward(self, x):
#         keep_features = list()    # 初始化存储特征的列表
#         for i, layer in enumerate(self.backbone.children()):  # 遍历主干网络的每一层
#             x = layer(x)
#             if i in [2, 6, 13, 22]:  # [2, 4, 8, 11, 22]
#                 keep_features.append(x)
#         global_context = list()
#         for i, f in enumerate(keep_features):   # 遍历存储的特征
#             if i in [0, 1]:
#                 f = nn.AvgPool2d(kernel_size=5, stride=5)(f)
#             if i in [2]:
#                 f = nn.AvgPool2d(kernel_size=(4, 10), stride=(4, 2))(f)
#             f_pow = torch.pow(f, 2)
#             f_mean = torch.mean(f_pow)
#             f = torch.div(f, f_mean)       # 特征值除以均值
#             global_context.append(f)
#         x = torch.cat(global_context, 1)
#         x = self.container(x)
#         logits = torch.mean(x, dim=2)  # 在第2维度上取平均值
#         return logits
# def build_lprnet(lpr_max_len=8, phase=False, class_num=66, dropout_rate=0.5):
#     Net = LPRNet(lpr_max_len, phase, class_num, dropout_rate)
#     if phase == "train":
#         return Net.train()
#     else:
#         return Net.eval()

#
# import torch.nn as nn
# import torch
# # 定义混合卷积层
# class MixConv2d(nn.Module):
#     def __init__(self, in_channels, out_channels, kernel_sizes, stride=1, dilation=1, groups=1, bias=True):
#         super(MixConv2d, self).__init__()
#         self.num_kernels = len(kernel_sizes)
#         self.out_channels = out_channels
#         self.in_channels = in_channels
#         self.kernels = nn.ModuleList()
#         out_per_kernel = out_channels // self.num_kernels
#         remaining_out_channels = out_channels - out_per_kernel * (self.num_kernels - 1)
#         out_channels_list = [out_per_kernel] * (self.num_kernels - 1) + [remaining_out_channels]
#         for k, out_ch in zip(kernel_sizes, out_channels_list):
#             padding = k // 2
#             self.kernels.append(nn.Conv2d(in_channels, out_ch, k, stride, padding, dilation, groups, bias))
#
#     def forward(self, x):
#         outputs = [conv(x) for conv in self.kernels]
#         return torch.cat(outputs, dim=1)
#
# # 定义小型基础块
# class small_basic_block(nn.Module):
#     def __init__(self, ch_in, ch_out):
#         super(small_basic_block, self).__init__()
#         self.block = nn.Sequential(
#             MixConv2d(ch_in, ch_out // 4, kernel_sizes=[1, 3, 5]),
#             nn.BatchNorm2d(ch_out // 4),
#             nn.ReLU(),
#             nn.Conv2d(ch_out // 4, ch_out // 4, kernel_size=(3, 1), padding=(1, 0)),
#             nn.BatchNorm2d(ch_out // 4),
#             nn.ReLU(),
#             nn.Conv2d(ch_out // 4, ch_out // 4, kernel_size=(1, 3), padding=(0, 1)),
#             nn.BatchNorm2d(ch_out // 4),
#             nn.ReLU(),
#             nn.Conv2d(ch_out // 4, ch_out, kernel_size=1),
#             nn.BatchNorm2d(ch_out),
#             nn.ReLU(),
#         )
#         self.additional_conv = nn.Sequential(
#             nn.Conv2d(ch_out, ch_out, kernel_size=(3, 1), padding=(1, 0)),
#             nn.BatchNorm2d(ch_out),
#             nn.ReLU(),
#             nn.Conv2d(ch_out, ch_out, kernel_size=(1, 3), padding=(0, 1)),
#             nn.BatchNorm2d(ch_out),
#             nn.ReLU(),
#         )
#
#     def forward(self, x):
#         x = self.block(x)
#         x = self.additional_conv(x)
#         return x
#
#
# # 定义LPRNet
# class LPRNet(nn.Module):
#     def __init__(self, lpr_max_len, phase, class_num, dropout_rate):
#         super(LPRNet, self).__init__()
#         self.phase = phase
#         self.lpr_max_len = lpr_max_len
#         self.class_num = class_num
#
#         self.backbone = nn.Sequential(
#             nn.Conv2d(in_channels=3, out_channels=64, kernel_size=3, stride=1, padding=1),
#             nn.BatchNorm2d(num_features=64),
#             nn.ReLU(),
#             nn.MaxPool2d(kernel_size=3, stride=2, padding=1),
#             small_basic_block(ch_in=64, ch_out=128),
#             nn.BatchNorm2d(num_features=128),
#             nn.ReLU(),
#             nn.MaxPool2d(kernel_size=3, stride=2, padding=1),
#             small_basic_block(ch_in=128, ch_out=256),
#             nn.BatchNorm2d(num_features=256),
#             nn.ReLU(),
#             small_basic_block(ch_in=256, ch_out=256),
#             nn.BatchNorm2d(num_features=256),
#             nn.ReLU(),
#             nn.MaxPool2d(kernel_size=3, stride=2, padding=1),
#             nn.Dropout(dropout_rate),
#             nn.Conv2d(in_channels=256, out_channels=256, kernel_size=(1, 4), stride=1, padding=0),
#             nn.BatchNorm2d(num_features=256),
#             nn.ReLU(),
#             nn.Dropout(dropout_rate),
#             nn.Conv2d(in_channels=256, out_channels=class_num, kernel_size=(3, 1), stride=1, padding=0),
#             nn.BatchNorm2d(num_features=class_num),
#             nn.ReLU(),
#         )
#         self.container = nn.Sequential(
#             nn.Conv2d(in_channels=448 + self.class_num, out_channels=self.class_num, kernel_size=(1, 1), stride=(1, 1)),
#         )
#
#     def forward(self, x):
# #        x = self.srcnn(x)
#         keep_features = list()
#         for i, layer in enumerate(self.backbone.children()):
#             x = layer(x)
#             if i in [2, 6, 13, 22]:
#                 keep_features.append(x)
#         global_context = list()
#         for i, f in enumerate(keep_features):
#             f = nn.AdaptiveAvgPool2d((4, 18))(f)
#             f_pow = torch.pow(f, 2)
#             f_mean = torch.mean(f_pow)
#             f = torch.div(f, f_mean)
#             global_context.append(f)
#         x = torch.cat(global_context, 1)
#         x = self.container(x)
#         logits = torch.mean(x, dim=2)
#         return logits
#
#
# def build_lprnet(lpr_max_len=8, phase=False, class_num=66, dropout_rate=0.5):
#     Net = LPRNet(lpr_max_len, phase, class_num, dropout_rate)
#     if phase == "train":
#         return Net.train()
#     else:
#         return Net.eval()
    # 20.92013888
# import torch
# import torch.nn as nn
# import torch.nn.functional as F
#
# # 定义SE模块  用于通道注意力机制
# class SEModule(nn.Module):
#     def __init__(self, channels, reduction=16):
#         super(SEModule, self).__init__()
#         self.avg_pool = nn.AdaptiveAvgPool2d(1)  # 自适应池化，输出大小为1*1
#         self.fc = nn.Sequential(
#             nn.Linear(channels, channels // reduction, bias=False),
#             nn.ReLU(inplace=True),
#             nn.Linear(channels // reduction, channels, bias=False),
#             nn.Sigmoid()
#         )
#
#     def forward(self, x):
#         b, c, _, _ = x.size()
#         y = self.avg_pool(x).view(b, c)
#         y = self.fc(y).view(b, c, 1, 1)
#         return x * y
#
# # 定义混合卷积层 用于不同核大小的卷积
# class MixConv2d(nn.Module):
#     def __init__(self, in_channels, out_channels, kernel_sizes, stride=1, dilation=1, groups=1, bias=True):
#         super(MixConv2d, self).__init__()
#         self.num_kernels = len(kernel_sizes)    # 卷积核的数量
#         self.out_channels = out_channels
#         self.in_channels = in_channels
#         self.kernels = nn.ModuleList()
#         out_per_kernel = out_channels // self.num_kernels
#         remaining_out_channels = out_channels - out_per_kernel * (self.num_kernels - 1)
#         out_channels_list = [out_per_kernel] * (self.num_kernels - 1) + [remaining_out_channels]
#         for k, out_ch in zip(kernel_sizes, out_channels_list):
#             padding = k // 2       # 计算填充以保持不变
#             self.kernels.append(nn.Conv2d(in_channels, out_ch, k, stride, padding, dilation, groups, bias))
#
#     def forward(self, x):
#         outputs = [conv(x) for conv in self.kernels]
#         return torch.cat(outputs, dim=1)
#
# # 定义改进的小型基础块
# class ImprovedBasicBlock(nn.Module):
#     def __init__(self, ch_in, ch_out):
#         super(ImprovedBasicBlock, self).__init__()
#         self.block = nn.Sequential(
#             MixConv2d(ch_in, ch_out // 4, kernel_sizes=[1, 3, 5]),
#             nn.BatchNorm2d(ch_out // 4),
#             nn.ReLU(),
#             nn.Conv2d(ch_out // 4, ch_out // 4, kernel_size=(3, 1), padding=(1, 0)),
#             nn.BatchNorm2d(ch_out // 4),
#             nn.ReLU(),
#             nn.Conv2d(ch_out // 4, ch_out // 4, kernel_size=(1, 3), padding=(0, 1)),
#             nn.BatchNorm2d(ch_out // 4),
#             nn.ReLU(),
#             nn.Conv2d(ch_out // 4, ch_out, kernel_size=1),
#             nn.BatchNorm2d(ch_out),
#             nn.ReLU(),
#             SEModule(ch_out)  # 添加SE模块
#         )
#         self.additional_conv = nn.Sequential(
#             nn.Conv2d(ch_out, ch_out, kernel_size=(3, 1), padding=(1, 0)),
#             nn.BatchNorm2d(ch_out),
#             nn.ReLU(),
#             nn.Conv2d(ch_out, ch_out, kernel_size=(1, 3), padding=(0, 1)),
#             nn.BatchNorm2d(ch_out),
#             nn.ReLU(),
#         )
#
#     def forward(self, x):
#         x = self.block(x)
#         x = self.additional_conv(x)
#         return x
#
# # 定义LPRNet
# class LPRNet(nn.Module):
#     def __init__(self, lpr_max_len, phase, class_num, dropout_rate):
#         super(LPRNet, self).__init__()
#         self.phase = phase
#         self.lpr_max_len = lpr_max_len
#         self.class_num = class_num
#
#         self.backbone = nn.Sequential(
#             nn.Conv2d(in_channels=3, out_channels=64, kernel_size=3, stride=1, padding=1),
#             nn.BatchNorm2d(num_features=64),
#             nn.ReLU(),
#             nn.MaxPool2d(kernel_size=3, stride=2, padding=1),
#             ImprovedBasicBlock(ch_in=64, ch_out=128),
#             nn.BatchNorm2d(num_features=128),
#             nn.ReLU(),
#             nn.MaxPool2d(kernel_size=3, stride=2, padding=1),
#             ImprovedBasicBlock(ch_in=128, ch_out=256),
#             nn.BatchNorm2d(num_features=256),
#             nn.ReLU(),
#             ImprovedBasicBlock(ch_in=256, ch_out=256),
#             nn.BatchNorm2d(num_features=256),
#             nn.ReLU(),
#             nn.MaxPool2d(kernel_size=3, stride=2, padding=1),
#             nn.Dropout(dropout_rate),
#             nn.Conv2d(in_channels=256, out_channels=256, kernel_size=(1, 4), stride=1, padding=0),
#             nn.BatchNorm2d(num_features=256),
#             nn.ReLU(),
#             nn.Dropout(dropout_rate),
#             nn.Conv2d(in_channels=256, out_channels=class_num, kernel_size=(3, 1), stride=1, padding=0),
#             nn.BatchNorm2d(num_features=class_num),
#             nn.ReLU(),
#         )
#         self.container = nn.Sequential(
#             nn.Conv2d(in_channels=448 + self.class_num, out_channels=self.class_num, kernel_size=(1, 1), stride=(1, 1)),
#         )
#
#     def forward(self, x):
#         keep_features = list()
#         for i, layer in enumerate(self.backbone.children()):
#             x = layer(x)
#             if i in [2, 6, 13, 22]:
#                 keep_features.append(x)
#         global_context = list()
#         for i, f in enumerate(keep_features):
#             f = nn.AdaptiveAvgPool2d((4, 18))(f)
#             f_pow = torch.pow(f, 2)
#             f_mean = torch.mean(f_pow)
#             f = torch.div(f, f_mean)
#             global_context.append(f)
#         x = torch.cat(global_context, 1)
#         x = self.container(x)
#         logits = torch.mean(x, dim=2)
#         return logits
#
# def build_lprnet(lpr_max_len=8, phase=False, class_num=66, dropout_rate=0.5):
#     Net = LPRNet(lpr_max_len, phase, class_num, dropout_rate)
#     if phase == "train":
#         return Net.train()
#     else:
#         return Net.eval()
# import torch
# import torch.nn as nn
# import torch.nn.functional as F
# # 简化版SE模块
# class SimpleSEModule(nn.Module):
#     def __init__(self, channels, reduction=16):
#         super(SimpleSEModule, self).__init__()
#         self.avg_pool = nn.AdaptiveAvgPool2d(1)
#         self.fc = nn.Sequential(
#             nn.Linear(channels, channels // reduction, bias=False),
#             nn.ReLU(inplace=True),
#             nn.Linear(channels // reduction, channels, bias=False),
#             nn.Sigmoid()
#         )
#
#     def forward(self, x):
#         b, c, _, _ = x.size()
#         y = self.avg_pool(x).view(b, c)
#         y = self.fc(y).view(b, c, 1, 1)
#         return x * y
#
# # 定义MixConv2d层
# class MixConv2d(nn.Module):
#     def __init__(self, in_channels, out_channels, kernel_sizes, stride=1, dilation=1, groups=1, bias=True):
#         super(MixConv2d, self).__init__()
#         self.num_kernels = len(kernel_sizes)
#         self.kernels = nn.ModuleList()
#         out_per_kernel = out_channels // self.num_kernels
#         remaining_out_channels = out_channels - out_per_kernel * (self.num_kernels - 1)
#         out_channels_list = [out_per_kernel] * (self.num_kernels - 1) + [remaining_out_channels]
#         for k, out_ch in zip(kernel_sizes, out_channels_list):
#             padding = k // 2
#             self.kernels.append(nn.Conv2d(in_channels, out_ch, k, stride, padding, dilation, groups, bias))
#
#     def forward(self, x):
#         outputs = [conv(x) for conv in self.kernels]
#         return torch.cat(outputs, dim=1)
#
# # 改进的基础块，结合MixConv2d和简化的SE模块
# class ImprovedBasicBlock(nn.Module):
#     def __init__(self, ch_in, ch_out, use_se=False):
#         super(ImprovedBasicBlock, self).__init__()
#         self.block = nn.Sequential(
#             MixConv2d(ch_in, ch_out // 4, kernel_sizes=[1, 3, 5]),
#             nn.BatchNorm2d(ch_out // 4),
#             nn.ReLU(),
#             nn.Conv2d(ch_out // 4, ch_out // 4, kernel_size=(3, 3), padding=1),
#             nn.BatchNorm2d(ch_out // 4),
#             nn.ReLU(),
#             nn.Conv2d(ch_out // 4, ch_out, kernel_size=1),
#             nn.BatchNorm2d(ch_out),
#             nn.ReLU()
#         )
#         self.use_se = use_se
#         if use_se:
#             self.se = SimpleSEModule(ch_out)
#
#     def forward(self, x):
#         x = self.block(x)
#         if self.use_se:
#             x = self.se(x)
#         return x
#
# # 定义LPRNet主网络模型
# class LPRNet(nn.Module):
#     def __init__(self, lpr_max_len, phase, class_num, dropout_rate):
#         super(LPRNet, self).__init__()
#         self.phase = phase
#         self.lpr_max_len = lpr_max_len
#         self.class_num = class_num
#
#         self.backbone = nn.Sequential(
#             nn.Conv2d(in_channels=3, out_channels=64, kernel_size=3, stride=1, padding=1),
#             nn.BatchNorm2d(num_features=64),
#             nn.ReLU(),
#             nn.MaxPool2d(kernel_size=3, stride=2, padding=1),
#             ImprovedBasicBlock(ch_in=64, ch_out=128),  # 仅使用MixConv2d
#             nn.BatchNorm2d(num_features=128),
#             nn.ReLU(),
#             nn.MaxPool2d(kernel_size=3, stride=2, padding=1),
#             ImprovedBasicBlock(ch_in=128, ch_out=256),  # 仅使用MixConv2d
#             nn.BatchNorm2d(num_features=256),
#             nn.ReLU(),
#             ImprovedBasicBlock(ch_in=256, ch_out=256, use_se=True),  # 使用MixConv2d和SE模块
#             nn.BatchNorm2d(num_features=256),
#             nn.ReLU(),
#             nn.MaxPool2d(kernel_size=3, stride=2, padding=1),
#             nn.Dropout(dropout_rate),
#             nn.Conv2d(in_channels=256, out_channels=256, kernel_size=(1, 4), stride=1, padding=0),
#             nn.BatchNorm2d(num_features=256),
#             nn.ReLU(),
#             nn.Dropout(dropout_rate),
#             nn.Conv2d(in_channels=256, out_channels=class_num, kernel_size=(3, 1), stride=1, padding=0),
#             nn.BatchNorm2d(num_features=class_num),
#             nn.ReLU(),
#         )
#
#         self.container = nn.Sequential(
#             nn.Conv2d(in_channels=448 + self.class_num, out_channels=self.class_num, kernel_size=(1, 1), stride=(1, 1)),
#         )
#
#     def forward(self, x):
#         keep_features = list()
#         for i, layer in enumerate(self.backbone.children()):
#             x = layer(x)
#             if i in [2, 6, 13, 22]:
#                 keep_features.append(x)
#         global_context = list()
#         for i, f in enumerate(keep_features):
#             f = nn.AdaptiveAvgPool2d((4, 18))(f)
#             f_pow = torch.pow(f, 2)
#             f_mean = torch.mean(f_pow)
#             f = torch.div(f, f_mean)
#             global_context.append(f)
#         x = torch.cat(global_context, 1)
#         x = self.container(x)
#         logits = torch.mean(x, dim=2)
#         return logits
#
# # 构建LPRNet模型
# def build_lprnet(lpr_max_len=8, phase=False, class_num=66, dropout_rate=0.5):
#     Net = LPRNet(lpr_max_len, phase, class_num, dropout_rate)
#     if phase == "train":
#         return Net.train()
#     else:
#         return Net.eval()
# import torch
# import torch.nn as nn
# import torch.nn.functional as F
# #定义MixConv2d层
# class MixConv2d(nn.Module):
#     def __init__(self, in_channels, out_channels, kernel_sizes, stride=1, dilation=1, groups=1, bias=True):
#         super(MixConv2d, self).__init__()
#         self.num_kernels = len(kernel_sizes)
#         self.kernels = nn.ModuleList()
#         out_per_kernel = out_channels // self.num_kernels
#         remaining_out_channels = out_channels - out_per_kernel * (self.num_kernels - 1)
#         out_channels_list = [out_per_kernel] * (self.num_kernels - 1) + [remaining_out_channels]
#         for k, out_ch in zip(kernel_sizes, out_channels_list):
#             padding = k // 2
#             self.kernels.append(nn.Conv2d(in_channels, out_ch, k, stride, padding, dilation, groups, bias))
#
#     def forward(self, x):
#         outputs = [conv(x) for conv in self.kernels]
#         return torch.cat(outputs, dim=1)
#
# # 定义改进的基础块
# class ImprovedBasicBlock(nn.Module):
#     def __init__(self, ch_in, ch_out):
#         super(ImprovedBasicBlock, self).__init__()
#         self.block = nn.Sequential(
#             MixConv2d(ch_in, ch_out // 4, kernel_sizes=[1, 3, 5]),
#             nn.BatchNorm2d(ch_out // 4),
#             nn.ReLU(),
#             nn.Conv2d(ch_out // 4, ch_out // 4, kernel_size=(3, 3), padding=1),
#             nn.BatchNorm2d(ch_out // 4),
#             nn.ReLU(),
#             nn.Conv2d(ch_out // 4, ch_out, kernel_size=1),
#             nn.BatchNorm2d(ch_out),
#             nn.ReLU()
#         )
#
#     def forward(self, x):
#         return self.block(x)
#
# # 定义LPRNet主网络模型
# class LPRNet(nn.Module):
#     def __init__(self, lpr_max_len, phase, class_num, dropout_rate):
#         super(LPRNet, self).__init__()
#         self.phase = phase
#         self.lpr_max_len = lpr_max_len
#         self.class_num = class_num
#
#         self.backbone = nn.Sequential(
#             nn.Conv2d(in_channels=3, out_channels=64, kernel_size=3, stride=1, padding=1),
#             nn.BatchNorm2d(num_features=64),
#             nn.ReLU(),
#             nn.MaxPool2d(kernel_size=3, stride=2, padding=1),
#             ImprovedBasicBlock(ch_in=64, ch_out=128),
#             nn.BatchNorm2d(num_features=128),
#             nn.ReLU(),
#             nn.MaxPool2d(kernel_size=3, stride=2, padding=1),
#             ImprovedBasicBlock(ch_in=128, ch_out=256),
#             nn.BatchNorm2d(num_features=256),
#             nn.ReLU(),
#             ImprovedBasicBlock(ch_in=256, ch_out=256),
#             nn.BatchNorm2d(num_features=256),
#             nn.ReLU(),
#             nn.MaxPool2d(kernel_size=3, stride=2, padding=1),
#             nn.Dropout(dropout_rate),
#             nn.Conv2d(in_channels=256, out_channels=256, kernel_size=(1, 4), stride=1, padding=0),
#             nn.BatchNorm2d(num_features=256),
#             nn.ReLU(),
#             nn.Dropout(dropout_rate),
#             nn.Conv2d(in_channels=256, out_channels=class_num, kernel_size=(3, 1), stride=1, padding=0),
#             nn.BatchNorm2d(num_features=class_num),
#             nn.ReLU(),
#         )
#
#         self.container = nn.Sequential(
#             nn.Conv2d(in_channels=448 + self.class_num, out_channels=self.class_num, kernel_size=(1, 1), stride=(1, 1)),
#         )
#
#     def forward(self, x):
#         keep_features = list()
#         for i, layer in enumerate(self.backbone.children()):
#             x = layer(x)
#             if i in [2, 6, 13, 22]:
#                 keep_features.append(x)
#         global_context = list()
#         for i, f in enumerate(keep_features):
#             f = nn.AdaptiveAvgPool2d((4, 18))(f)
#             f_pow = torch.pow(f, 2)
#             f_mean = torch.mean(f_pow)
#             f = torch.div(f, f_mean)
#             global_context.append(f)
#         x = torch.cat(global_context, 1)
#         x = self.container(x)
#         logits = torch.mean(x, dim=2)
#         return logits
#
# # 构建LPRNet模型
# def build_lprnet(lpr_max_len=8, phase=False, class_num=66, dropout_rate=0.5):
#     Net = LPRNet(lpr_max_len, phase, class_num, dropout_rate)
#     if phase == "train":
#         return Net.train()
#     else:
#         return Net.eval()
# 准确率63.6%
# AFA-Net架构包括图像预恢复模块（PR模块）、特征组合模块（FC模块）和图像重建模块（IR模块）
# import torch
# import torch.nn as nn
# import torch.nn.functional as F
#
# # 定义 MixConv2d 类
# class MixConv2d(nn.Module):
#     def __init__(self, in_channels, out_channels, kernel_sizes, stride=1, dilation=1, groups=1, bias=True):
#         super(MixConv2d, self).__init__()
#         self.num_kernels = len(kernel_sizes)
#         self.kernels = nn.ModuleList()
#         out_per_kernel = out_channels // self.num_kernels
#         remaining_out_channels = out_channels - out_per_kernel * (self.num_kernels - 1)
#         out_channels_list = [out_per_kernel] * (self.num_kernels - 1) + [remaining_out_channels]
#         for k, out_ch in zip(kernel_sizes, out_channels_list):
#             padding = k // 2
#             self.kernels.append(nn.Conv2d(in_channels, out_ch, k, stride, padding, dilation, groups, bias))
#
#     def forward(self, x):
#         outputs = [conv(x) for conv in self.kernels]
#         return torch.cat(outputs, dim=1)
#
# # 定义 ImprovedBasicBlock 类
# class ImprovedBasicBlock(nn.Module):
#     def __init__(self, ch_in, ch_out):
#         super(ImprovedBasicBlock, self).__init__()
#         self.block = nn.Sequential(
#             MixConv2d(ch_in, ch_out // 4, kernel_sizes=[1, 3, 5]),
#             nn.BatchNorm2d(ch_out // 4),
#             nn.ReLU(),
#             nn.Conv2d(ch_out // 4, ch_out // 4, kernel_size=3, padding=1),
#             nn.BatchNorm2d(ch_out // 4),
#             nn.ReLU(),
#             nn.Conv2d(ch_out // 4, ch_out, kernel_size=1),
#             nn.BatchNorm2d(ch_out),
#             nn.ReLU()
#         )
#
#     def forward(self, x):
#         return self.block(x)
#
# # 定义 AFANet 类及其子模块
# class DeblurSubNet(nn.Module):
#     def __init__(self):
#         super(DeblurSubNet, self).__init__()
#         self.layers = nn.Sequential(
#             nn.Conv2d(3, 64, kernel_size=3, padding=1),
#             nn.ReLU(),
#             nn.Conv2d(64, 64, kernel_size=3, padding=1),
#             nn.ReLU(),
#             nn.Conv2d(64, 3, kernel_size=3, padding=1)
#         )
#
#     def forward(self, x):
#         return self.layers(x)
#
# class SuperResolutionSubNet(nn.Module):
#     def __init__(self):
#         super(SuperResolutionSubNet, self).__init__()
#         self.layers = nn.Sequential(
#             nn.Conv2d(3, 64, kernel_size=3, padding=1),
#             nn.ReLU(),
#             nn.Conv2d(64, 64, kernel_size=3, padding=1),
#             nn.ReLU(),
#             nn.Conv2d(64, 3, kernel_size=3, padding=1)
#         )
#
#     def forward(self, x):
#         return self.layers(x)
#
# class FeatureAttentionSubNet(nn.Module):
#     def __init__(self, in_channels):
#         super(FeatureAttentionSubNet, self).__init__()
#         self.layers = nn.Sequential(
#             nn.Conv2d(in_channels, 64, kernel_size=3, padding=1),
#             nn.ReLU(),
#             nn.Conv2d(64, 64, kernel_size=3, padding=1),
#             nn.ReLU(),
#             nn.Conv2d(64, in_channels, kernel_size=3, padding=1)
#         )
#
#     def forward(self, x):
#         return self.layers(x)
#
# class FeatureCompositionNet(nn.Module):
#     def __init__(self, in_channels):
#         super(FeatureCompositionNet, self).__init__()
#         self.attention_modules = nn.ModuleList([FeatureAttentionSubNet(in_channels) for _ in range(4)])
#
#     def forward(self, x):
#         outputs = [module(x) for module in self.attention_modules]
#         return torch.cat(outputs, dim=1)
#
# class ImageReconstructionNet(nn.Module):
#     def __init__(self):
#         super(ImageReconstructionNet, self).__init__()
#         self.layers = nn.Sequential(
#             nn.Conv2d(24, 64, kernel_size=3, padding=1),
#             nn.ReLU(),
#             nn.Conv2d(64, 3, kernel_size=3, padding=1)
#         )
#
#     def forward(self, x):
#         return self.layers(x)
#
# class AFANet(nn.Module):
#     def __init__(self, in_channels=3):
#         super(AFANet, self).__init__()
#         self.deblur_net = DeblurSubNet()
#         self.sr_net = SuperResolutionSubNet()
#         self.feature_composition_net = FeatureCompositionNet(in_channels * 2)  # 两个特征图拼接后的通道数
#         self.image_reconstruction_net = ImageReconstructionNet()
#
#     def forward(self, x):
#         deblurred = self.deblur_net(x)
#         sr = self.sr_net(x)
#         combined_features = torch.cat((deblurred, sr), dim=1)  # 拼接后通道数翻倍
#         feature_composed = self.feature_composition_net(combined_features)
#         output = self.image_reconstruction_net(feature_composed)
#         return output
#
# # 定义 LPRNetWithAFANet 类
# class LPRNetWithAFANet(nn.Module):
#     def __init__(self, lpr_max_len, phase, class_num, dropout_rate):
#         super(LPRNetWithAFANet, self).__init__()
#         self.afa_net = AFANet(in_channels=3)
#         self.phase = phase
#         self.lpr_max_len = lpr_max_len
#         self.class_num = class_num
#
#         self.backbone = nn.Sequential(
#             nn.Conv2d(in_channels=3, out_channels=64, kernel_size=3, stride=1, padding=1),
#             nn.BatchNorm2d(num_features=64),
#             nn.ReLU(),
#             nn.MaxPool2d(kernel_size=3, stride=2, padding=1),
#             ImprovedBasicBlock(ch_in=64, ch_out=128),
#             nn.BatchNorm2d(num_features=128),
#             nn.ReLU(),
#             nn.MaxPool2d(kernel_size=3, stride=2, padding=1),
#             ImprovedBasicBlock(ch_in=128, ch_out=256),
#             nn.BatchNorm2d(num_features=256),
#             nn.ReLU(),
#             ImprovedBasicBlock(ch_in=256, ch_out=256),
#             nn.BatchNorm2d(num_features=256),
#             nn.ReLU(),
#             nn.MaxPool2d(kernel_size=3, stride=2, padding=1),
#             nn.Dropout(dropout_rate),
#             nn.Conv2d(in_channels=256, out_channels=256, kernel_size=(1, 4), stride=1, padding=0),
#             nn.BatchNorm2d(num_features=256),
#             nn.ReLU(),
#             nn.Dropout(dropout_rate),
#             nn.Conv2d(in_channels=256, out_channels=class_num, kernel_size=(3, 1), stride=1, padding=0),
#             nn.BatchNorm2d(num_features=class_num),
#             nn.ReLU(),
#         )
#
#         self.container = nn.Sequential(
#             nn.Conv2d(in_channels=448 + self.class_num, out_channels=self.class_num, kernel_size=(1, 1), stride=(1, 1)),
#         )
#
#     def forward(self, x):
#         x = self.afa_net(x)  # 使用 AFA-Net 进行图像复原
#         keep_features = list()
#         for i, layer in enumerate(self.backbone.children()):
#             x = layer(x)
#             if i in [2, 6, 13, 22]:  # Adjust layer indices as needed
#                 keep_features.append(x)
#         global_context = list()
#         for i, f in enumerate(keep_features):
#             f = F.adaptive_avg_pool2d(f, (4, 18))
#             f_pow = torch.pow(f, 2)
#             f_mean = torch.mean(f_pow)
#             f = torch.div(f, f_mean)
#             global_context.append(f)
#         x = torch.cat(global_context, 1)
#         x = self.container(x)
#         logits = torch.mean(x, dim=2)
#         return logits
#
# # 构建 LPRNetWithAFANet 模型
# def build_lprnet(lpr_max_len=8, phase='train', class_num=66, dropout_rate=0.5):
#     net = LPRNetWithAFANet(lpr_max_len, phase, class_num, dropout_rate)
#     if phase == 'train':
#         return net.train()
#     else:
#         return net.eval()
# # 精确度 30多
#官网的
# import torch.nn as nn
# import torch
#
# class small_basic_block(nn.Module):
#     def __init__(self, ch_in, ch_out):
#         super(small_basic_block, self).__init__()
#         self.block = nn.Sequential(
#             nn.Conv2d(ch_in, ch_out // 4, kernel_size=1),
#             nn.ReLU(),
#             nn.Conv2d(ch_out // 4, ch_out // 4, kernel_size=(3, 1), padding=(1, 0)),
#             nn.ReLU(),
#             nn.Conv2d(ch_out // 4, ch_out // 4, kernel_size=(1, 3), padding=(0, 1)),
#             nn.ReLU(),
#             nn.Conv2d(ch_out // 4, ch_out, kernel_size=1),
#         )
#     def forward(self, x):
#         return self.block(x)
#
# class LPRNet(nn.Module):
#     def __init__(self, lpr_max_len, phase, class_num, dropout_rate):
#         super(LPRNet, self).__init__()
#         self.phase = phase
#         self.lpr_max_len = lpr_max_len
#         self.class_num = class_num
#         self.backbone = nn.Sequential(
#             nn.Conv2d(in_channels=3, out_channels=64, kernel_size=3, stride=1), # 0
#             nn.BatchNorm2d(num_features=64),
#             nn.ReLU(),  # 2
#             nn.MaxPool3d(kernel_size=(1, 3, 3), stride=(1, 1, 1)),
#             small_basic_block(ch_in=64, ch_out=128),    # *** 4 ***
#             nn.BatchNorm2d(num_features=128),
#             nn.ReLU(),  # 6
#             nn.MaxPool3d(kernel_size=(1, 3, 3), stride=(2, 1, 2)),
#             small_basic_block(ch_in=64, ch_out=256),   # 8
#             nn.BatchNorm2d(num_features=256),
#             nn.ReLU(),  # 10
#             small_basic_block(ch_in=256, ch_out=256),   # *** 11 ***
#             nn.BatchNorm2d(num_features=256),   # 12
#             nn.ReLU(),
#             nn.MaxPool3d(kernel_size=(1, 3, 3), stride=(4, 1, 2)),  # 14
#             nn.Dropout(dropout_rate),
#             nn.Conv2d(in_channels=64, out_channels=256, kernel_size=(1, 4), stride=1),  # 16
#             nn.BatchNorm2d(num_features=256),
#             nn.ReLU(),  # 18
#             nn.Dropout(dropout_rate),
#             nn.Conv2d(in_channels=256, out_channels=class_num, kernel_size=(13, 1), stride=1), # 20
#             nn.BatchNorm2d(num_features=class_num),
#             nn.ReLU(),  # *** 22 ***
#         )
#         self.container = nn.Sequential(
#             nn.Conv2d(in_channels=448+self.class_num, out_channels=self.class_num, kernel_size=(1, 1), stride=(1, 1)),
#             # nn.BatchNorm2d(num_features=self.class_num),
#             # nn.ReLU(),
#             # nn.Conv2d(in_channels=self.class_num, out_channels=self.lpr_max_len+1, kernel_size=3, stride=2),
#             # nn.ReLU(),
#         )
#
#     def forward(self, x):
#         keep_features = list()
#         for i, layer in enumerate(self.backbone.children()):
#             x = layer(x)
#             if i in [2, 6, 13, 22]: # [2, 4, 8, 11, 22]
#                 keep_features.append(x)
#
#         global_context = list()
#         for i, f in enumerate(keep_features):
#             if i in [0, 1]:
#                 f = nn.AvgPool2d(kernel_size=5, stride=5)(f)
#             if i in [2]:
#                 f = nn.AvgPool2d(kernel_size=(4, 10), stride=(4, 2))(f)
#             f_pow = torch.pow(f, 2)
#             f_mean = torch.mean(f_pow)
#             f = torch.div(f, f_mean)
#             global_context.append(f)
#
#         x = torch.cat(global_context, 1)
#         x = self.container(x)
#         logits = torch.mean(x, dim=2)
#
#         return logits
#
# def build_lprnet(lpr_max_len=8, phase=False, class_num=66, dropout_rate=0.5):
#
#     Net = LPRNet(lpr_max_len, phase, class_num, dropout_rate)
#
#     if phase == "train":
#         return Net.train()
#     else:
#         return Net.eval()
#
# import torch
# import torch.nn as nn
# import torch.nn.functional as F
# # 定义 ESPCN 超分辨率模块  定义了超分辨率卷积神经网络，用于图像的上采样
# class ESPCN(nn.Module):
#     def __init__(self, upscale_factor):
#         super(ESPCN, self).__init__()
#         self.upscale_factor = upscale_factor
#         self.layers = nn.Sequential(
#             nn.Conv2d(3, 64, kernel_size=5, stride=1, padding=2),
#             nn.Tanh(),
#             nn.Conv2d(64, 32, kernel_size=3, stride=1, padding=1),
#             nn.Tanh(),
#             nn.Conv2d(32, self.upscale_factor ** 2 * 3, kernel_size=3, stride=1, padding=1),
#             nn.PixelShuffle(self.upscale_factor)
#         )
#
#     def forward(self, x):
#         return self.layers(x)
#
# # 定义 SE 注意力模块  用于增强特征表示
# class SEBlock(nn.Module):
#     def __init__(self, in_channels, reduction=16):
#         super(SEBlock, self).__init__()
#         self.fc1 = nn.Conv2d(in_channels, in_channels // reduction, kernel_size=1)
#         self.fc2 = nn.Conv2d(in_channels // reduction, in_channels, kernel_size=1)
#
#     def forward(self, x):
#         w = F.adaptive_avg_pool2d(x, (1, x.size(3)))  # 将 w 的高度调整为 1，宽度与 x 相同
#         w = F.relu(self.fc1(w))
#         w = torch.sigmoid(self.fc2(w))
#         #print(f"w shape before view: {w.shape}")  # 打印形状以确定实际尺寸
#         # 调整 w 的形状以匹配 x 的形状，使用广播机制
#         w = w.view(w.size(0), w.size(1), 1, w.size(3))
#         #print(f"w shape after view: {w.shape}")  # 打印调整后的形状
#         # 使用广播机制将 w 扩展到与 x 相同的形状
#         w = w.expand_as(x)
#         return x * w
#
# # 定义 STN 模块  用于图像的空间变换
# class STN(nn.Module):
#     def __init__(self):
#         super(STN, self).__init__()
#         self.localization = nn.Sequential(
#             nn.Conv2d(3, 8, kernel_size=7),
#             nn.MaxPool2d(2, stride=2),
#             nn.ReLU(True),
#             nn.Conv2d(8, 10, kernel_size=5),
#             nn.MaxPool2d(2, stride=2),
#             nn.ReLU(True)
#         )
#         # 修改输入尺寸为 10 * 20 * 2
#         self.fc_loc = nn.Sequential(
#             nn.Linear(10 * 20 * 2, 32),
#             nn.ReLU(True),
#             nn.Linear(32, 3 * 2)
#         )
#         self.fc_loc[2].weight.data.zero_()
#         self.fc_loc[2].bias.data.copy_(torch.tensor([1, 0, 0, 0, 1, 0], dtype=torch.float))
#
#     def forward(self, x):
#         xs = self.localization(x)
#         #print("Localization output shape:", xs.shape)  # 打印形状以确定实际尺寸
#         xs = xs.view(xs.size(0), -1)  # 将特征图展平，-1 表示自适应计算
#         theta = self.fc_loc(xs)
#         theta = theta.view(-1, 2, 3)
#         grid = F.affine_grid(theta, x.size(), align_corners=True)  # 设置 align_corners=True
#         x = F.grid_sample(x, grid, align_corners=True)  # 设置 align_corners=True
#         return x
#
# # 定义 MixConv2d 层  定义混合卷积层，可以同时使用多种卷积核大小进行卷积操作
# class MixConv2d(nn.Module):
#     def __init__(self, in_channels, out_channels, kernel_sizes, stride=1, dilation=1, groups=1, bias=True):
#         super(MixConv2d, self).__init__()
#         self.num_kernels = len(kernel_sizes)
#         self.kernels = nn.ModuleList()
#         out_per_kernel = out_channels // self.num_kernels
#         remaining_out_channels = out_channels - out_per_kernel * (self.num_kernels - 1)
#         out_channels_list = [out_per_kernel] * (self.num_kernels - 1) + [remaining_out_channels]
#         for k, out_ch in zip(kernel_sizes, out_channels_list):
#             padding = k // 2
#             self.kernels.append(nn.Conv2d(in_channels, out_ch, k, stride, padding, dilation, groups, bias))
#
#     def forward(self, x):
#         outputs = [conv(x) for conv in self.kernels]
#         return torch.cat(outputs, dim=1)
#
# # 定义改进的基础块  结合混合卷积、批标准化和SE注意力机制
# class ImprovedBasicBlock(nn.Module):
#     def __init__(self, ch_in, ch_out):
#         super(ImprovedBasicBlock, self).__init__()
#         self.block = nn.Sequential(
#             MixConv2d(ch_in, ch_out // 4, kernel_sizes=[1, 3, 5]),
#             nn.BatchNorm2d(ch_out // 4),
#             nn.ReLU(),
#             nn.Conv2d(ch_out // 4, ch_out // 4, kernel_size=(3, 3), padding=1),
#             nn.BatchNorm2d(ch_out // 4),
#             nn.ReLU(),
#             nn.Conv2d(ch_out // 4, ch_out, kernel_size=1),
#             nn.BatchNorm2d(ch_out),
#             nn.ReLU(),
#             SEBlock(ch_out)
#         )
#
#     def forward(self, x):
#         return self.block(x)
#
# # 定义 LPRNet 主网络模型
# class LPRNet(nn.Module):
#     def __init__(self, lpr_max_len, phase, class_num, dropout_rate, upscale_factor=2):
#         super(LPRNet, self).__init__()
#         self.phase = phase
#         self.lpr_max_len = lpr_max_len
#         self.class_num = class_num
#
#         self.stn = STN()
#         self.sisr = ESPCN(upscale_factor)
#
#         self.backbone = nn.Sequential(
#             nn.Conv2d(in_channels=3, out_channels=64, kernel_size=3, stride=1, padding=1),
#             nn.BatchNorm2d(num_features=64),
#             nn.ReLU(),
#             nn.MaxPool2d(kernel_size=3, stride=2, padding=1),
#             ImprovedBasicBlock(ch_in=64, ch_out=128),
#             nn.BatchNorm2d(num_features=128),
#             nn.ReLU(),
#             nn.MaxPool2d(kernel_size=3, stride=2, padding=1),
#             ImprovedBasicBlock(ch_in=128, ch_out=256),
#             nn.BatchNorm2d(num_features=256),
#             nn.ReLU(),
#             ImprovedBasicBlock(ch_in=256, ch_out=256),
#             nn.BatchNorm2d(num_features=256),
#             nn.ReLU(),
#             nn.MaxPool2d(kernel_size=3, stride=2, padding=1),
#             nn.Dropout(dropout_rate),
#             nn.Conv2d(in_channels=256, out_channels=256, kernel_size=(1, 4), stride=1, padding=0),
#             nn.BatchNorm2d(num_features=256),
#             nn.ReLU(),
#             nn.Dropout(dropout_rate),
#             nn.Conv2d(in_channels=256, out_channels=class_num, kernel_size=(3, 1), stride=1, padding=0),
#             nn.BatchNorm2d(num_features=class_num),
#             nn.ReLU(),
#         )
#
#         self.container = nn.Sequential(
#             nn.Conv2d(in_channels=448 + self.class_num, out_channels=self.class_num, kernel_size=(1, 1), stride=(1, 1)),
#         )
#
#     def forward(self, x):
#         x = self.stn(x)
#         x = self.sisr(x)
#         keep_features = list()
#         for i, layer in enumerate(self.backbone.children()):
#             x = layer(x)
#             if i in [2, 6, 13, 22]:
#                 keep_features.append(x)
#         global_context = list()
#         for i, f in enumerate(keep_features):
#             f = nn.AdaptiveAvgPool2d((4, 18))(f)
#             f_pow = torch.pow(f, 2)
#             f_mean = torch.mean(f_pow)
#             f = torch.div(f, f_mean)
#             global_context.append(f)
#         x = torch.cat(global_context, 1)
#         x = self.container(x)
#         logits = torch.mean(x, dim=2)
#         return logits
#
# # 构建 LPRNet 模型
# def build_lprnet(lpr_max_len=8, phase=False, class_num=66, dropout_rate=0.5, upscale_factor=2):
#     Net = LPRNet(lpr_max_len, phase, class_num, dropout_rate, upscale_factor)
#     if phase == "train":
#         return Net.train()
#     else:
#         return Net.eval()


# import torch
# import torch.nn as nn
# import torch.nn.functional as F
# # 定义简化版SE模块
# class SimpleSEModule(nn.Module):
#     def __init__(self, channels, reduction=16):
#         super(SimpleSEModule, self).__init__()
#         self.avg_pool = nn.AdaptiveAvgPool2d(1)
#         self.fc = nn.Sequential(
#             nn.Linear(channels, channels // reduction, bias=False),
#             nn.ReLU(inplace=True),
#             nn.Linear(channels // reduction, channels, bias=False),
#             nn.Sigmoid()
#         )
#
#     def forward(self, x):
#         b, c, _, _ = x.size()
#         y = self.avg_pool(x).view(b, c)
#         y = self.fc(y).view(b, c, 1, 1)
#         return x * y
#
# # 定义 CBAM 注意力模块 联合通道和空间注意力机制
# class CBAMBlock(nn.Module):
#     def __init__(self, channels, reduction=16):
#         super(CBAMBlock, self).__init__()
#         self.channel_attention = nn.Sequential(
#             nn.AdaptiveAvgPool2d(1),
#             nn.Conv2d(channels, channels // reduction, 1, bias=False),
#             nn.ReLU(),
#             nn.Conv2d(channels // reduction, channels, 1, bias=False),
#             nn.Sigmoid()
#         )
#         self.spatial_attention = nn.Sequential(
#             nn.Conv2d(2, 1, kernel_size=7, padding=3, bias=False),
#             nn.Sigmoid()
#         )
#
#     def forward(self, x):
#         # 通道注意力
#         ca = self.channel_attention(x)
#         x = x * ca
#         # 空间注意力
#         avg_out = torch.mean(x, dim=1, keepdim=True)
#         max_out, _ = torch.max(x, dim=1, keepdim=True)
#         sa = self.spatial_attention(torch.cat([avg_out, max_out], dim=1))
#         x = x * sa
#         return x
#
# # 定义 MixConv2d 层  混合卷积层
# class MixConv2d(nn.Module):
#     def __init__(self, in_channels, out_channels, kernel_sizes, stride=1, dilation=1, groups=1, bias=True):
#         super(MixConv2d, self).__init__()
#         self.num_kernels = len(kernel_sizes)
#         self.kernels = nn.ModuleList()
#         out_per_kernel = out_channels // self.num_kernels
#         remaining_out_channels = out_channels - out_per_kernel * (self.num_kernels - 1)
#         out_channels_list = [out_per_kernel] * (self.num_kernels - 1) + [remaining_out_channels]
#         for k, out_ch in zip(kernel_sizes, out_channels_list):
#             padding = k // 2
#             self.kernels.append(nn.Conv2d(in_channels, out_ch, k, stride, padding, dilation, groups, bias))
#
#     def forward(self, x):
#         outputs = [conv(x) for conv in self.kernels]
#         return torch.cat(outputs, dim=1)
#
# # 改进的基础块，结合 MixConv2d 和简化的 SE 模块
# class ImprovedBasicBlock(nn.Module):
#     def __init__(self, ch_in, ch_out, use_se=False, use_cbam=False):
#         super(ImprovedBasicBlock, self).__init__()
#         self.conv1 = MixConv2d(ch_in, ch_out // 4, kernel_sizes=[1, 3, 5])
#         self.bn1 = nn.BatchNorm2d(ch_out // 4)
#         self.relu1 = nn.ReLU(inplace=True)
#         self.conv2 = nn.Conv2d(ch_out // 4, ch_out // 4, kernel_size=(3, 3), padding=1)
#         self.bn2 = nn.BatchNorm2d(ch_out // 4)
#         self.relu2 = nn.ReLU(inplace=True)
#         self.conv3 = nn.Conv2d(ch_out // 4, ch_out, kernel_size=1)
#         self.bn3 = nn.BatchNorm2d(ch_out)
#         self.relu3 = nn.ReLU(inplace=True)
#         self.use_se = use_se
#         self.use_cbam = use_cbam
#         if use_se:
#             self.se = SimpleSEModule(ch_out)
#         if use_cbam:
#             self.cbam = CBAMBlock(ch_out)
#         self.residual = nn.Conv2d(ch_in, ch_out, kernel_size=1, stride=1) if ch_in != ch_out else None   # 残差连接
#
#     def forward(self, x):
#         residual = x
#         out = self.conv1(x)
#         out = self.bn1(out)
#         out = self.relu1(out)
#         out = self.conv2(out)
#         out = self.bn2(out)
#         out = self.relu2(out)
#         out = self.conv3(out)
#         out = self.bn3(out)
#         if self.use_se:
#             out = self.se(out)
#         if self.use_cbam:
#             out = self.cbam(out)
#         if self.residual is not None:
#             residual = self.residual(residual)
#         out += residual
#         out = self.relu3(out)
#         return out
#
# # 使用改进后的基础块构建 LPRNet 模型
# class LPRNet(nn.Module):
#     def __init__(self, lpr_max_len, phase, class_num, dropout_rate):
#         super(LPRNet, self).__init__()
#         self.phase = phase
#         self.lpr_max_len = lpr_max_len
#         self.class_num = class_num
#
#         self.backbone = nn.Sequential(
#             nn.Conv2d(in_channels=3, out_channels=64, kernel_size=3, stride=1, padding=1),
#             nn.BatchNorm2d(num_features=64),
#             nn.ReLU(),
#             nn.MaxPool2d(kernel_size=3, stride=2, padding=1),
#             ImprovedBasicBlock(ch_in=64, ch_out=128, use_cbam=True),  # 使用 CBAM
#             nn.BatchNorm2d(num_features=128),
#             nn.ReLU(),
#             nn.MaxPool2d(kernel_size=3, stride=2, padding=1),
#             ImprovedBasicBlock(ch_in=128, ch_out=256, use_cbam=True),  # 使用 CBAM
#             nn.BatchNorm2d(num_features=256),
#             nn.ReLU(),
#             ImprovedBasicBlock(ch_in=256, ch_out=256, use_se=True, use_cbam=True),  # 使用 SE 和 CBAM
#             nn.BatchNorm2d(num_features=256),
#             nn.ReLU(),
#             nn.MaxPool2d(kernel_size=3, stride=2, padding=1),
#             nn.Dropout(dropout_rate),
#             nn.Conv2d(in_channels=256, out_channels=256, kernel_size=(1, 4), stride=1, padding=0),
#             nn.BatchNorm2d(num_features=256),
#             nn.ReLU(),
#             nn.Dropout(dropout_rate),
#             nn.Conv2d(in_channels=256, out_channels=class_num, kernel_size=(3, 1), stride=1, padding=0),
#             nn.BatchNorm2d(num_features=class_num),
#             nn.ReLU(),
#         )
#
#         self.container = nn.Sequential(
#             nn.Conv2d(in_channels=448 + self.class_num, out_channels=self.class_num, kernel_size=(1, 1), stride=(1, 1)),
#         )
#
#     def forward(self, x):
#         keep_features = list()
#         for i, layer in enumerate(self.backbone.children()):
#             x = layer(x)
#             if i in [2, 6, 13, 22]:
#                 keep_features.append(x)
#         global_context = list()
#         for i, f in enumerate(keep_features):
#             f = nn.AdaptiveAvgPool2d((4, 18))(f)
#             f_pow = torch.pow(f, 2)
#             f_mean = torch.mean(f_pow)
#             f = torch.div(f, f_mean)
#             global_context.append(f)
#         x = torch.cat(global_context, 1)
#         x = self.container(x)
#         logits = torch.mean(x, dim=2)
#         return logits
#
# def build_lprnet(lpr_max_len=8, phase=False, class_num=66, dropout_rate=0.5):
#     Net = LPRNet(lpr_max_len, phase, class_num, dropout_rate)
#     if phase == "train":
#         return Net.train()
#     else:
#         return Net.eval()

import torch
import torch.nn as nn
import torch.nn.functional as F
# 定义简化版SE模块
class SimpleSEModule(nn.Module):
    def __init__(self, channels, reduction=16):
        super(SimpleSEModule, self).__init__()
        self.avg_pool = nn.AdaptiveAvgPool2d(1)
        self.fc = nn.Sequential(
            nn.Linear(channels, channels // reduction, bias=False),
            nn.ReLU(inplace=True),
            nn.Linear(channels // reduction, channels, bias=False),
            nn.Sigmoid()
        )

    def forward(self, x):
        b, c, _, _ = x.size()
        y = self.avg_pool(x).view(b, c)
        y = self.fc(y).view(b, c, 1, 1)
        return x * y

# 定义 CBAM 注意力模块 联合通道和空间注意力机制
class CBAMBlock(nn.Module):
    def __init__(self, channels, reduction=16):
        super(CBAMBlock, self).__init__()
        self.channel_attention = nn.Sequential(
            nn.AdaptiveAvgPool2d(1),
            nn.Conv2d(channels, channels // reduction, 1, bias=False),
            nn.ReLU(),
            nn.Conv2d(channels // reduction, channels, 1, bias=False),
            nn.Sigmoid()
        )
        self.spatial_attention = nn.Sequential(
            nn.Conv2d(2, 1, kernel_size=7, padding=3, bias=False),
            nn.Sigmoid()
        )

    def forward(self, x):
        # 通道注意力
        ca = self.channel_attention(x)
        x = x * ca
        # 空间注意力
        avg_out = torch.mean(x, dim=1, keepdim=True)
        max_out, _ = torch.max(x, dim=1, keepdim=True)
        sa = self.spatial_attention(torch.cat([avg_out, max_out], dim=1))
        x = x * sa
        return x

# 定义 MixConv2d 层  混合卷积层
class MixConv2d(nn.Module):
    def __init__(self, in_channels, out_channels, kernel_sizes, stride=1, dilation=1, groups=1, bias=True):
        super(MixConv2d, self).__init__()
        self.num_kernels = len(kernel_sizes)
        self.kernels = nn.ModuleList()
        out_per_kernel = out_channels // self.num_kernels
        remaining_out_channels = out_channels - out_per_kernel * (self.num_kernels - 1)
        out_channels_list = [out_per_kernel] * (self.num_kernels - 1) + [remaining_out_channels]
        for k, out_ch in zip(kernel_sizes, out_channels_list):
            padding = k // 2
            self.kernels.append(nn.Conv2d(in_channels, out_ch, k, stride, padding, dilation, groups, bias))

    def forward(self, x):
        outputs = [conv(x) for conv in self.kernels]
        return torch.cat(outputs, dim=1)

# 改进的基础块，结合 MixConv2d 和简化的 SE 模块
class ImprovedBasicBlock(nn.Module):
    def __init__(self, ch_in, ch_out, use_se=False, use_cbam=False):
        super(ImprovedBasicBlock, self).__init__()
        self.conv1 = MixConv2d(ch_in, ch_out // 4, kernel_sizes=[1, 3, 5])
        self.bn1 = nn.BatchNorm2d(ch_out // 4)
        self.relu1 = nn.ReLU(inplace=True)
        self.conv2 = nn.Conv2d(ch_out // 4, ch_out // 4, kernel_size=(3, 3), padding=1)
        self.bn2 = nn.BatchNorm2d(ch_out // 4)
        self.relu2 = nn.ReLU(inplace=True)
        self.conv3 = nn.Conv2d(ch_out // 4, ch_out, kernel_size=1)
        self.bn3 = nn.BatchNorm2d(ch_out)
        self.relu3 = nn.ReLU(inplace=True)
        self.use_se = use_se
        self.use_cbam = use_cbam
        if use_se:
            self.se = SimpleSEModule(ch_out)
        if use_cbam:
            self.cbam = CBAMBlock(ch_out)
        self.residual = nn.Conv2d(ch_in, ch_out, kernel_size=1, stride=1) if ch_in != ch_out else None   # 残差连接

    def forward(self, x):
        residual = x
        out = self.conv1(x)
        out = self.bn1(out)
        out = self.relu1(out)
        out = self.conv2(out)
        out = self.bn2(out)
        out = self.relu2(out)
        out = self.conv3(out)
        out = self.bn3(out)
        if self.use_se:
            out = self.se(out)
        if self.use_cbam:
            out = self.cbam(out)
        if self.residual is not None:
            residual = self.residual(residual)
        out += residual
        out = self.relu3(out)
        return out

# 使用改进后的基础块构建 LPRNet 模型
class LPRNet(nn.Module):
    def __init__(self, lpr_max_len, phase, class_num, dropout_rate):
        super(LPRNet, self).__init__()
        self.phase = phase
        self.lpr_max_len = lpr_max_len
        self.class_num = class_num

        self.backbone = nn.Sequential(
            nn.Conv2d(in_channels=3, out_channels=64, kernel_size=3, stride=1, padding=1),
            nn.BatchNorm2d(num_features=64),
            nn.ReLU(),
            nn.MaxPool2d(kernel_size=3, stride=2, padding=1),
            ImprovedBasicBlock(ch_in=64, ch_out=128, use_cbam=True),  # 使用 CBAM
            nn.BatchNorm2d(num_features=128),
            nn.ReLU(),
            nn.MaxPool2d(kernel_size=3, stride=2, padding=1),
            ImprovedBasicBlock(ch_in=128, ch_out=256, use_cbam=True),  # 使用 CBAM
            nn.BatchNorm2d(num_features=256),
            nn.ReLU(),
            ImprovedBasicBlock(ch_in=256, ch_out=256, use_se=True, use_cbam=True),  # 使用 SE 和 CBAM
            nn.BatchNorm2d(num_features=256),
            nn.ReLU(),
            nn.MaxPool2d(kernel_size=3, stride=2, padding=1),
            nn.Dropout(dropout_rate),
            nn.Conv2d(in_channels=256, out_channels=256, kernel_size=(1, 4), stride=1, padding=0),
            nn.BatchNorm2d(num_features=256),
            nn.ReLU(),
            nn.Dropout(dropout_rate),
            nn.Conv2d(in_channels=256, out_channels=class_num, kernel_size=(3, 1), stride=1, padding=0),
            nn.BatchNorm2d(num_features=class_num),
            nn.ReLU(),
        )

        self.container = nn.Sequential(
            nn.Conv2d(in_channels=448 + self.class_num, out_channels=self.class_num, kernel_size=(1, 1), stride=(1, 1)),
        )

    def forward(self, x):
        keep_features = list()
        for i, layer in enumerate(self.backbone.children()):
            x = layer(x)
            if i in [2, 6, 13, 22]:
                keep_features.append(x)
        global_context = list()
        for i, f in enumerate(keep_features):
            f = nn.AdaptiveAvgPool2d((4, 18))(f)
            f_pow = torch.pow(f, 2)
            f_mean = torch.mean(f_pow)
            f = torch.div(f, f_mean)
            global_context.append(f)
        x = torch.cat(global_context, 1)
        x = self.container(x)
        logits = torch.mean(x, dim=2)
        return logits

def build_lprnet(lpr_max_len=8, phase=False, class_num=66, dropout_rate=0.5):
    Net = LPRNet(lpr_max_len, phase, class_num, dropout_rate)
    if phase == "train":
        return Net.train()
    else:
        return Net.eval()
