# Supplementary material for: License plate recognition methodology in complex scenarios based on CSCM-YOLOv8 and CSM-LPRNet
Source: PLoS One. 2026 Jan 2;21(1):e0339649. doi: 10.1371/journal.pone.0339649 (PMC12758793; doi:10.1371/journal.pone.0339649)
Supplement: S1 Data — (ZIP) [file pone.0339649.s001.zip › S1 Data/test_LPRNet.py]

# -*- coding: utf-8 -*-
# /usr/bin/env/python3

'''
test pretrained model.
Author: aiboy.wei@outlook.com .
'''
from datetime import time
from tkinter import Variable

from torch.utils.data import DataLoader

# from data.load_data import CHARS, CHARS_DICT, LPRDataLoader
# from PIL import Image, ImageDraw, ImageFont
# from model.LPRNet import build_lprnet
# # import torch.backends.cudnn as cudnn
# from torch.autograd import Variable
# import torch.nn.functional as F
# from torch.utils.data import *
# from torch import optim
# import torch.nn as nn
# import numpy as np
# import argparse
# import torch
# import time
# import cv2
# import os
# torch.backends.cudnn.enabled=False
# def get_parser():
#     parser = argparse.ArgumentParser(description='parameters to train net')
#     parser.add_argument('--img_size', default=[94, 24], help='the image size')
#     parser.add_argument('--test_img_dirs', default=r"D:\lprnet\LPRNet_Pytorch-master\LPRNet_Pytorch-master\datasets\val", help='the test images path')
#     parser.add_argument('--dropout_rate', default=0.001, help='dropout rate.')
#     parser.add_argument('--lpr_max_len', default=8, help='license plate number max length.')
#     parser.add_argument('--test_batch_size', default=256, help='testing batch size.')
#     parser.add_argument('--phase_train', default=False, type=bool, help='train or test phase flag.')
#     parser.add_argument('--num_workers', default=6, type=int, help='Number of workers used in dataloading')
#     parser.add_argument('--cuda', default=True, type=bool, help='Use cuda to train model')
#     parser.add_argument('--show', default=False, type=bool, help='show test image and its predict result or not.')
#     parser.add_argument('--pretrained_model', default=r'D:\lprnet\LPRNet_Pytorch-master\LPRNet_Pytorch-master\weights\Final_LPRNet_model.pth', help='pretrained base model')
#     args = parser.parse_args()
#     return args
#
# def collate_fn(batch):
#     imgs = []
#     labels = []
#     lengths = []
#     for _, sample in enumerate(batch):
#         img, label, length = sample
#         imgs.append(torch.from_numpy(img))
#         labels.extend(label)
#         lengths.append(length)
#     labels = np.asarray(labels).flatten().astype(int)
#
#     return (torch.stack(imgs, 0), torch.from_numpy(labels), lengths)
#
# def test_1():
#     args = get_parser()
#
#     lprnet = build_lprnet(lpr_max_len=args.lpr_max_len, phase=args.phase_train, class_num=len(CHARS), dropout_rate=args.dropout_rate)
#     device = torch.device("cuda:0" if args.cuda else "cpu")
#     lprnet.to(device)
#     print("Successful to build network!")
#
#     # load pretrained model
#     if args.pretrained_model:
#         lprnet.load_state_dict(torch.load(args.pretrained_model))
#         print("load pretrained model successful!")
#     else:
#         print("[Error] Can't found pretrained mode, please check!")
#         return False
#     test_img_dirs = os.path.expanduser(args.test_img_dirs)
#     test_dataset = LPRDataLoader(test_img_dirs.split(','), args.img_size, args.lpr_max_len)
#     try:
#         Greedy_Decode_Eval(lprnet, test_dataset, args)
#     finally:
#         cv2.destroyAllWindows()
# def Greedy_Decode_Eval(Net, datasets, args):
#     # TestNet = Net.eval()
#     epoch_size = len(datasets) // args.test_batch_size
#     batch_iterator = iter(DataLoader(datasets, args.test_batch_size, shuffle=True, num_workers=args.num_workers, collate_fn=collate_fn))
#
#     Tp = 0
#     Tn_1 = 0
#     Tn_2 = 0
#     t1 = time.time()
#     for i in range(epoch_size):
#         # load train data
#         images, labels, lengths = next(batch_iterator)
#         start = 0
#         targets = []
#         for length in lengths:
#             label = labels[start:start+length]
#             targets.append(label)
#             start += length
#         targets = np.array([el.numpy() for el in targets])
#         imgs = images.numpy().copy()
#
#         if args.cuda:
#             images = Variable(images.cuda())
#         else:
#             images = Variable(images)
#
#         # forward
#         prebs = Net(images)
#         # greedy decode
#         prebs = prebs.cpu().detach().numpy()
#         preb_labels = list()
#         for i in range(prebs.shape[0]):
#             preb = prebs[i, :, :]
#             preb_label = list()
#             for j in range(preb.shape[1]):
#                 preb_label.append(np.argmax(preb[:, j], axis=0))
#             no_repeat_blank_label = list()
#             pre_c = preb_label[0]
#             if pre_c != len(CHARS) - 1:
#                 no_repeat_blank_label.append(pre_c)
#             for c in preb_label: # dropout repeate label and blank label
#                 if (pre_c == c) or (c == len(CHARS) - 1):
#                     if c == len(CHARS) - 1:
#                         pre_c = c
#                     continue
#                 no_repeat_blank_label.append(c)
#                 pre_c = c
#             preb_labels.append(no_repeat_blank_label)
#         for i, label in enumerate(preb_labels):
#             # show image and its predict label
#             if args.show:
#                 show(imgs[i], label, targets[i])
#             if len(label) != len(targets[i]):
#                 Tn_1 += 1
#                 continue
#             if (np.asarray(targets[i]) == np.asarray(label)).all():
#                 Tp += 1
#             else:
#                 Tn_2 += 1
#     Acc = Tp * 1.0 / (Tp + Tn_1 + Tn_2)
#     print("[Info] Test Accuracy: {} [{}:{}:{}:{}]".format(Acc, Tp, Tn_1, Tn_2, (Tp+Tn_1+Tn_2)))
#     t2 = time.time()
#     print("[Info] Test Speed: {}s 1/{}]".format((t2 - t1) / len(datasets), len(datasets)))
#
# def show(img, label, target):
#     img = np.transpose(img, (1, 2, 0))
#     img *= 128.
#     img += 127.5
#     img = img.astype(np.uint8)
#
#     lb = ""
#     for i in label:
#         lb += CHARS[i]
#     tg = ""
#     for j in target.tolist():
#         tg += CHARS[int(j)]
#
#     flag = "F"
#     if lb == tg:
#         flag = "T"
#     # img = cv2.putText(img, lb, (0,16), cv2.FONT_HERSHEY_COMPLEX_SMALL, 0.6, (0, 0, 255), 1)
#     img = cv2ImgAddText(img, lb, (0, 0))
#     cv2.imshow("test", img)
#     #cv2.imwrite("test.jpg",img)
#     print("target: ", tg, " ### {} ### ".format(flag), "predict: ", lb)
#     cv2.waitKey()
#     cv2.destroyAllWindows()
#
# def cv2ImgAddText(img, text, pos, textColor=(255, 0, 0), textSize=12):
#     if (isinstance(img, np.ndarray)):  # detect opencv format or not
#         img = Image.fromarray(cv2.cvtColor(img, cv2.COLOR_BGR2RGB))
#     draw = ImageDraw.Draw(img)
#     fontText = ImageFont.truetype("data/NotoSansCJK-Regular.ttc", textSize, encoding="utf-8")
#     draw.text(pos, text, textColor, font=fontText)
#
#     return cv2.cvtColor(np.asarray(img), cv2.COLOR_RGB2BGR)
#
#
# if __name__ == "__main__":
#     test_1()

import torch
import torch.nn as nn
import torch.optim as optim
import numpy as np
import cv2
import os
import argparse
from torch.autograd import Variable
from torch.utils.data import DataLoader
from data.load_data import CHARS, LPRDataLoader
from model.LPRNet import build_lprnet
import matplotlib.pyplot as plt
from PIL import Image, ImageDraw, ImageFont
import time
import torch.nn.functional as F
os.environ["KMP_DUPLICATE_LIB_OK"] = "TRUE"

# 获取命令行参数
def get_parser():
    parser = argparse.ArgumentParser(description='parameters to train net')
    parser.add_argument('--img_size', default=[94, 24], help='the image size')
    parser.add_argument('--test_img_dirs',
                        default=r"D:\lprnet\LPRNet_Pytorch-master\LPRNet_Pytorch-master\datasets\val",
                        help='the test images path')
    parser.add_argument('--dropout_rate', default=0.001, help='dropout rate.')
    parser.add_argument('--lpr_max_len', default=8, help='license plate number max length.')
    parser.add_argument('--test_batch_size', default=32, help='testing batch size.')
    parser.add_argument('--phase_train', default=False, type=bool, help='train or test phase flag.')
    parser.add_argument('--num_workers', default=6, type=int, help='Number of workers used in dataloading')
    parser.add_argument('--cuda', default=True, type=bool, help='Use cuda to train model')
    parser.add_argument('--show', default=True, type=bool, help='show test image and its predict result or not.')
    parser.add_argument('--pretrained_model',
                        default=r'D:\lprnet\LPRNet_Pytorch-master\LPRNet_Pytorch-master\weights\Final_LPRNet_model.pth',
                        help='pretrained base model')
    args = parser.parse_args()
    return args


# 定义数据批次合并方式
def collate_fn(batch):
    imgs = []
    labels = []
    lengths = []
    for _, sample in enumerate(batch):
        img, label, length = sample
        imgs.append(torch.from_numpy(img))
        labels.extend(label)
        lengths.append(length)
    labels = np.asarray(labels).flatten().astype(int)

    return (torch.stack(imgs, 0), torch.from_numpy(labels), lengths)

torch.cuda.empty_cache()

# 生成 Grad-CAM 热图的函数
def generate_grad_cam(model, images, target_layer):
    model.eval()

    # Hook to capture gradients and activations
    gradients = []
    activations = []

    def save_activation(name):
        def hook(module, input, output):
            activations.append(output)
        return hook

    def save_gradient(name):
        def hook(module, grad_in, grad_out):
            gradients.append(grad_out[0])
        return hook

    # Register hooks to target layer
    target_layer.register_forward_hook(save_activation(target_layer))
    target_layer.register_backward_hook(save_gradient(target_layer))

    # Forward pass
    output = model(images)

    # Get predicted class index (for a batch)
    output_class = torch.argmax(output, dim=1)  # For each image in the batch

    # Zero gradients before backward pass
    model.zero_grad()

    # Backward pass for each image in the batch
    for i in range(images.size(0)):  # Loop over the batch
        # Select output for the specific image and ensure it is a scalar (1D tensor)
        selected_output = output[i, output_class[i]]

        # Ensure the selected_output is a scalar
        if selected_output.dim() > 1:
            selected_output = selected_output.view(-1)[0]  # Flatten it and take the first element
        selected_output.backward(retain_graph=True)  # Now it should work as it’s a scalar

    # Get gradients and activations
    grad = gradients[0]  # Gradient of the target layer
    activation = activations[0]  # Activation of the target layer

    # Process gradients and activations to compute Grad-CAM
    weights = torch.mean(grad, dim=(2, 3), keepdim=True)  # Global Average Pooling to get the weights
    cam = torch.sum(weights * activation, dim=1, keepdim=True)  # Weighted sum of activations

    # Apply ReLU to the CAM
    cam = F.relu(cam)

    # Normalize the CAM between 0 and 1
    cam = cam - torch.min(cam)
    cam = cam / torch.max(cam)

    return cam


# 显示图像与标签
# Modify show function to accept the target argument
# Function to display image with Grad-CAM (no prediction or target text)
def show(img, grad_cam):
    img = np.transpose(img, (1, 2, 0))
    img *= 128.
    img += 127.5
    img = img.astype(np.uint8)

    # Apply Grad-CAM overlay to the image
    grad_cam = grad_cam.squeeze().cpu().detach().numpy()  # Convert Grad-CAM to numpy
    grad_cam = np.uint8(255 * grad_cam)  # Scale Grad-CAM to 255
    grad_cam = cv2.resize(grad_cam, (img.shape[1], img.shape[0]))  # Resize to match image size
    grad_cam = cv2.applyColorMap(grad_cam, cv2.COLORMAP_JET)  # Apply color map to Grad-CAM

    # Superimpose Grad-CAM onto the image (adjust transparency)
    overlay = cv2.addWeighted(img, 0.7, grad_cam, 0.3, 0)  # Blend image and Grad-CAM

    # Display the image with Grad-CAM only (no prediction or target text)
    plt.imshow(overlay)
    plt.axis('off')  # Hide axes
    plt.show()


# 在图片上添加文本
def cv2ImgAddText(img, text, pos, textColor=(255, 0, 0), textSize=12):
    if isinstance(img, np.ndarray):  # 检测 OpenCV 格式
        img = Image.fromarray(cv2.cvtColor(img, cv2.COLOR_BGR2RGB))
    draw = ImageDraw.Draw(img)
    fontText = ImageFont.truetype("data/NotoSansCJK-Regular.ttc", textSize, encoding="utf-8")
    draw.text(pos, text, textColor, font=fontText)

    return cv2.cvtColor(np.asarray(img), cv2.COLOR_RGB2BGR)


def test_1():
    args = get_parser()  # 获取命令行参数

    # 构建 LPRNet 模型
    lprnet = build_lprnet(lpr_max_len=args.lpr_max_len, phase=args.phase_train, class_num=len(CHARS),
                          dropout_rate=args.dropout_rate)
    device = torch.device("cuda:0" if args.cuda else "cpu")
    lprnet.to(device)
    print("Successful to build network!")

    # 加载预训练模型
    if args.pretrained_model:
        lprnet.load_state_dict(torch.load(args.pretrained_model))
        print("load pretrained model successful!")
    else:
        print("[Error] Can't found pretrained model, please check!")
        return False

    # 加载测试数据集
    test_img_dirs = os.path.expanduser(args.test_img_dirs)
    test_dataset = LPRDataLoader(test_img_dirs.split(','), args.img_size, args.lpr_max_len)

    # 进行评估
    try:
        Greedy_Decode_Eval(lprnet, test_dataset, args)
    finally:
        cv2.destroyAllWindows()


# 贪婪解码并计算准确度
# In Greedy_Decode_Eval, use the updated show function:
def Greedy_Decode_Eval(Net, datasets, args):
    epoch_size = len(datasets) // args.test_batch_size
    batch_iterator = iter(
        DataLoader(datasets, args.test_batch_size, shuffle=True, num_workers=args.num_workers, collate_fn=collate_fn))

    Tp = 0
    Tn_1 = 0
    Tn_2 = 0
    t1 = time.time()

    for i in range(epoch_size):
        # load test data
        images, labels, lengths = next(batch_iterator)
        start = 0
        targets = []
        for length in lengths:
            label = labels[start:start + length]
            targets.append(label)
            start += length
        targets = np.array([el.numpy() for el in targets])
        imgs = images.numpy().copy()

        if args.cuda:
            images = Variable(images.cuda())
        else:
            images = Variable(images)

        # forward pass
        prebs = Net(images)

        # Generate Grad-CAM heatmap
        grad_cam = generate_grad_cam(Net, images, target_layer=Net.backbone[4])  # Modify to your target layer

        # Greedy decode
        prebs = prebs.cpu().detach().numpy()
        preb_labels = list()
        for i in range(prebs.shape[0]):
            preb = prebs[i, :, :]
            preb_label = list()
            for j in range(preb.shape[1]):
                preb_label.append(np.argmax(preb[:, j], axis=0))
            no_repeat_blank_label = list()
            pre_c = preb_label[0]
            if pre_c != len(CHARS) - 1:
                no_repeat_blank_label.append(pre_c)
            for c in preb_label:  # Remove repeated labels and blank labels
                if (pre_c == c) or (c == len(CHARS) - 1):
                    if c == len(CHARS) - 1:
                        pre_c = c
                    continue
                no_repeat_blank_label.append(c)
                pre_c = c
            preb_labels.append(no_repeat_blank_label)

        for i, label in enumerate(preb_labels):
            # Only show the result and Grad-CAM heatmap
            if args.show:
                show(imgs[i], grad_cam[i])
            if len(label) != len(targets[i]):
                Tn_1 += 1
                continue
            if (np.asarray(targets[i]) == np.asarray(label)).all():
                Tp += 1
            else:
                Tn_2 += 1

    Acc = Tp * 1.0 / (Tp + Tn_1 + Tn_2)
    print("[Info] Test Accuracy: {} [{}:{}:{}:{}]".format(Acc, Tp, Tn_1, Tn_2, (Tp + Tn_1 + Tn_2)))
    t2 = time.time()
    print("[Info] Test Speed: {}s 1/{}]".format((t2 - t1) / len(datasets), len(datasets)))


if __name__ == "__main__":
    test_1()
